# Supplementary material for: Hypoxia regulates Th17/Treg balance by altering chromatin accessibility and gene expression
Source: FEBS J. 2025 Dec 23;293(8):2393–416. doi: 10.1111/febs.70353 (PMC13080242; doi:10.1111/febs.70353)
Supplement: Supplementary file 1 — Table S1. Differentially expressed genes (DEG) in Th17 cells under hypoxia compared to normoxia conditions from RNA‐seq analysis. Table S2. Differentially expressed genes (DEG) in iTreg cells under hypoxia compared to normoxia conditions from RNA‐seq analysis. Table S3. Differential peaks associated with genes in Th17 cells under hypoxic versus normoxic conditions from ATAC‐seq analysis. Table S4. Enriched HIF‐1 pathway genes in Th17 cells under hypoxic versus normoxic conditions from ATAC‐seq analysis. Table S5. KEGG pathway enrichment analysis of Treg upregulated genes in hypoxia including the top 25 enriched pathways. Table S6. KEGG pathway enrichment analysis of Treg downregulated genes in hypoxia including the top 25 enriched pathways. Table S7. Differential peaks associated with genes in iTreg cells under hypoxic versus normoxic conditions from ATAC‐seq analysis. [file FEBS-293-2393-s001.xlsx]

## Sheet: S.Table1
S.Table1. DEGs in Th17 Hypoxia versus Normoxia
gene_id	T17_H1	H17_H2	H17_H3	T17_1	T17_2	T17_3	log2FoldChange	pvalue	padj	gene_name
ENSMUSG00000097767	28.1741	18.5724	38.1689	1.95086	0	0	5.34777	3.65212e-05	0.00911488	Miat
ENSMUSG00000092035	17.1057	13.9293	94.2042	0	6.95969	0.914444	4.11096	0.000506316	0.0379934	Peg10
ENSMUSG00000005672	205.269	266.514	185.972	25.3612	20.8791	21.9467	3.26457	2.41648e-18	3.26394e-14	Kit
ENSMUSG00000067149	132.821	80.7899	146.991	26.3366	12.5274	22.8611	2.52696	1.13083e-07	0.000218201	Jchain
ENSMUSG00000023132	170.051	109.577	89.3315	48.7715	8.35163	9.14444	2.46333	0.000312661	0.0279676	Gzma
ENSMUSG00000026163	59.3669	68.7178	103.949	12.6806	6.95969	22.8611	2.42053	2.13796e-05	0.00641721	Sphkap
ENSMUSG00000036356	60.3731	130.007	108.01	33.1646	4.17582	21.9467	2.30835	0.000377038	0.0315506	Csgalnact1
ENSMUSG00000032315	1485.18	1489.51	276.928	177.528	101.612	416.072	2.22345	0.000460115	0.0361324	Cyp1a1
ENSMUSG00000001768	459.842	400.235	298.855	118.027	58.4614	101.503	2.05115	2.10817e-08	5.69502e-05	Rin2
ENSMUSG00000021360	322.996	451.309	780.433	142.413	94.6518	138.081	2.04846	3.30009e-07	0.00049527	Gcnt2
ENSMUSG00000026700	853.274	1213.71	414.174	296.531	141.978	163.685	2.04075	7.85876e-06	0.00367646	Tnfsf4
ENSMUSG00000038151	79.4913	65.932	119.379	27.312	20.8791	16.46	2.03636	2.19668e-05	0.00645011	Prdm1
ENSMUSG00000021765	596.688	505.169	190.845	156.069	118.315	77.7277	1.87622	7.80438e-05	0.0136901	Fst
ENSMUSG00000032172	232.437	315.73	171.354	51.6978	58.4614	94.1877	1.81077	6.79938e-06	0.00367646	Olfm2
ENSMUSG00000048480	243.505	140.221	125.064	73.1572	30.6227	42.0644	1.7931	0.000134755	0.0176015	Cxcr1
ENSMUSG00000030137	106.659	130.007	85.271	44.8698	12.5274	35.6633	1.77116	0.00056229	0.040721	Tuba8
ENSMUSG00000031565	333.058	345.446	168.106	128.757	62.6372	57.61	1.76175	0.000110023	0.0158942	Fgfr1
ENSMUSG00000048521	971.001	1572.15	1676.18	407.73	455.164	394.125	1.74797	3.6551e-09	1.23424e-05	Cxcr6
ENSMUSG00000005947	858.305	1014.05	1320.48	304.334	160.073	518.49	1.69717	7.67811e-05	0.0136458	Itgae
ENSMUSG00000048905	531.284	518.169	393.059	245.808	105.787	95.1022	1.68857	5.89795e-05	0.0118901	4930539E08Rik
ENSMUSG00000058297	1657.24	1821.02	1024.88	639.882	496.922	289.879	1.65854	1.08273e-05	0.00457013	Spock2
ENSMUSG00000028602	1313.12	1621.37	1746.03	645.734	535.896	319.141	1.6417	5.81768e-07	0.000785795	Tnfrsf8
ENSMUSG00000073910	550.402	507.955	230.638	180.454	72.3808	171.001	1.59954	0.000589392	0.0412483	Mob3b
ENSMUSG00000045382	2410.9	2641.92	3053.51	975.43	732.16	1006.8	1.57752	3.48894e-10	2.35626e-06	Cxcr4
ENSMUSG00000031825	3648.55	3837.98	2764.41	1826	1016.12	651.998	1.55262	8.14466e-05	0.0139253	Crispld2
ENSMUSG00000075555	143.889	137.436	272.867	72.1818	40.3662	75.8988	1.5494	0.000446997	0.0355152	Gm10863
ENSMUSG00000042659	191.182	216.368	94.2042	55.5995	64.0292	52.1233	1.54853	0.000257017	0.0261183	Arrdc4
ENSMUSG00000045394	445.755	501.454	349.205	187.283	128.058	128.022	1.54551	7.86296e-07	0.0009655	Epcam
ENSMUSG00000040451	882.454	1131.99	633.442	398.951	182.344	324.628	1.54463	4.33622e-05	0.0102753	Sgms1
ENSMUSG00000025870	230.424	215.44	180.287	100.469	34.7985	79.5566	1.53245	0.000350681	0.0301305	Arl10
ENSMUSG00000024544	2078.85	2468.27	1655.07	695.481	494.138	959.252	1.52784	3.03439e-06	0.00256159	Ldlrad4
ENSMUSG00000042064	443.743	315.73	812.105	193.135	143.37	221.295	1.49275	0.000269114	0.02634	Myo3b
ENSMUSG00000034640	2861.69	3099.73	1573.05	1105.16	810.108	770.876	1.48764	1.01044e-05	0.00440259	Tiparp
ENSMUSG00000019872	1031.37	1463.5	750.385	528.683	346.593	309.996	1.45247	4.85765e-05	0.0107561	Smpdl3a
ENSMUSG00000087475	109.678	152.294	97.4526	59.5012	27.8388	42.9789	1.45219	0.00081679	0.0492517	4933406I18Rik
ENSMUSG00000026840	1686.42	1930.6	2392.46	1111.01	675.09	420.644	1.44535	0.000159178	0.0192663	Lamc3
ENSMUSG00000038894	857.299	1061.41	653.744	426.263	167.033	351.146	1.44276	0.000256161	0.0261183	Irs2
ENSMUSG00000038065	860.317	923.047	783.681	389.196	201.831	410.585	1.35457	4.84123e-05	0.0107561	Mturn
ENSMUSG00000026463	4559.18	3770.19	2266.58	2080.59	893.625	1197.92	1.34416	0.00076578	0.0465918	Atp2b4
ENSMUSG00000026483	5385.28	5506.71	3153.4	2489.3	1191.5	1918.5	1.32631	0.000260876	0.0261183	Fam129a
ENSMUSG00000047371	301.866	387.234	244.444	147.29	137.802	92.3588	1.30845	0.000128119	0.017305	Zfp768
ENSMUSG00000053965	1496.25	2031.82	971.277	877.887	481.611	457.222	1.30775	0.000764756	0.0465918	Pde5a
ENSMUSG00000049866	2725.85	2522.13	1724.1	970.553	842.123	1020.52	1.29852	2.0183e-06	0.00219642	Arl4c
ENSMUSG00000044068	302.872	346.375	242.007	144.364	87.6921	130.765	1.29041	9.71833e-05	0.0151537	Zrsr1
ENSMUSG00000026313	3123.3	3368.1	1562.49	1219.29	960.438	1152.2	1.2729	0.000205115	0.0230265	Hdac4
ENSMUSG00000047712	4867.08	5286.63	2734.36	2342.98	1428.13	1600.28	1.26236	0.000264915	0.0261183	Ust
ENSMUSG00000022358	1021.31	1052.13	570.91	381.393	295.091	448.992	1.23049	0.000286064	0.0268916	Fbxo32
ENSMUSG00000039787	151.939	161.58	178.663	77.0589	83.5163	51.2089	1.22407	0.000400505	0.0325881	Cercam
ENSMUSG00000044468	3563.02	4016.28	2130.15	1748.95	910.328	1509.75	1.21905	0.000705285	0.0443083	Tent5c
ENSMUSG00000039621	6152.02	6974.86	3373.48	2975.06	1749.67	2372.98	1.21678	0.000610748	0.0423142	Prex1
ENSMUSG00000033446	1574.73	1821.95	973.714	637.931	466.3	832.144	1.17311	0.000770404	0.046663	Lpar6
ENSMUSG00000030365	1052.51	997.337	607.454	460.403	407.838	315.483	1.16667	0.000278615	0.0266897	Clec2i
ENSMUSG00000085148	340.102	371.448	510.002	183.381	226.886	146.311	1.1384	0.000352456	0.0301305	Mir22hg
ENSMUSG00000042766	528.265	538.599	423.919	317.99	185.128	183.803	1.11581	0.000680844	0.0438663	Trim46
ENSMUSG00000032652	798.938	764.254	561.165	357.983	285.347	353.89	1.08896	6.82351e-05	0.012981	Crebl2
ENSMUSG00000047880	562.476	758.682	636.69	340.425	314.578	267.018	1.08707	3.55478e-05	0.00905933	Cxcr5
ENSMUSG00000047180	6962.03	6467.83	4472.26	3121.38	3021.9	2325.43	1.07998	0.00010451	0.0156778	Neurl3
ENSMUSG00000020592	607.756	672.32	503.505	368.712	267.252	210.322	1.07519	0.000582326	0.040966	Sdc1
ENSMUSG00000021143	4181.85	3947.56	2374.59	2050.35	1538.09	1449.39	1.05985	0.000685732	0.0438663	Pacs2
ENSMUSG00000093661	2384.74	2428.34	1995.34	1349.99	815.676	1111.05	1.05416	0.000147335	0.0184265	Eif4e3
ENSMUSG00000072825	1362.42	1603.73	1056.55	803.754	484.395	662.972	1.04255	0.000630658	0.0429521	Cep170b
ENSMUSG00000003882	6979.14	7086.29	6510.65	3912.45	3259.92	2832.03	1.04032	6.49915e-06	0.00367646	Il7r
ENSMUSG00000044197	2862.69	3107.16	1959.61	1555.81	1140	1203.41	1.02364	0.000352338	0.0301305	Gpr146
ENSMUSG00000054676	4383.09	4518.66	3608.18	2454.18	1513.04	2314.46	0.993318	0.000388206	0.0321687	1600014C10Rik
ENSMUSG00000023055	2793.26	2986.44	2112.28	1530.45	1268.06	1232.67	0.968937	0.0001348	0.0176015	Calcoco1
ENSMUSG00000041037	879.435	1030.77	949.351	565.749	459.34	512.089	0.894557	0.000110686	0.0158942	Irgq
ENSMUSG00000061414	1978.23	1688.23	1430.93	1034.93	924.247	805.625	0.882487	0.00045784	0.0361324	Cracr2a
ENSMUSG00000042207	3296.37	3759.98	4348.01	2372.25	1756.63	2139.8	0.863079	0.000478743	0.0368391	Kdm5b
ENSMUSG00000078763	3893.06	3357.89	2674.26	1722.61	1732.96	2042.87	0.851787	0.000676088	0.0438663	Slfn1
ENSMUSG00000091491	1074.64	962.978	927.424	593.061	584.614	493.8	0.827365	0.000308452	0.0277751	Vmn2r97
ENSMUSG00000086564	2242.86	2432.98	2580.87	1508.01	1390.55	1368.92	0.765941	0.0002177	0.0233371	Cd101
ENSMUSG00000029177	2372.66	1960.31	2079.8	3932.93	3454.79	3423.68	-0.753666	0.000498025	0.0375801	Cenpa
ENSMUSG00000028678	610.775	543.242	555.48	855.452	1028.64	1079.96	-0.79404	0.000632818	0.0429521	Kif2c
ENSMUSG00000045328	1224.57	1115.27	1171.87	2017.19	1803.95	2328.17	-0.808671	0.000304199	0.0277623	Cenpe
ENSMUSG00000005481	1517.38	1423.57	1491.02	2396.63	2618.24	2771.68	-0.813048	7.07376e-05	0.0132702	Ddx39
ENSMUSG00000037572	614.8	602.674	722.773	1029.08	1184.54	1241.81	-0.832213	0.000318495	0.0283021	Wdhd1
ENSMUSG00000029430	4690.99	4308.79	5493.89	7583.97	8553.46	9762.6	-0.837501	0.000335244	0.0295686	Ran
ENSMUSG00000050410	654.042	650.033	640.751	1078.83	1227.69	1193.35	-0.847442	5.82317e-05	0.0118901	Tcf19
ENSMUSG00000048922	638.949	540.456	525.432	1032	989.669	1072.64	-0.860663	0.000124534	0.0169908	Cdca2
ENSMUSG00000028044	501.097	531.17	549.795	858.378	864.394	1196.09	-0.884068	0.000545311	0.0398136	Cks1b
ENSMUSG00000028832	3463.41	3026.37	3704.82	5292.68	6678.52	7013.78	-0.896991	0.000139759	0.0178547	Stmn1
ENSMUSG00000020471	578.576	545.099	665.926	1020.3	1209.59	1133	-0.909364	7.64623e-05	0.0136458	Pold2
ENSMUSG00000017716	1035.4	827.4	962.344	1648.48	1500.51	2179.12	-0.915788	0.000438543	0.0350497	Birc5
ENSMUSG00000038644	1588.82	1387.36	1709.48	2476.62	3811.13	2632.68	-0.928426	0.000619403	0.0424684	Pold1
ENSMUSG00000039055	249.542	181.081	212.771	361.884	446.812	419.73	-0.932788	0.000610889	0.0423142	Eme1
ENSMUSG00000017861	627.881	607.317	654.557	1248.55	892.233	1478.66	-0.93839	0.000676747	0.0438663	Mybl2
ENSMUSG00000002055	843.212	689.964	821.038	1461.19	1567.32	1491.46	-0.940915	1.78517e-05	0.00623058	Spag5
ENSMUSG00000001228	2177.46	1808.02	2524.02	3916.35	3410.25	5175.75	-0.941696	0.000616562	0.0424684	Uhrf1
ENSMUSG00000020692	337.083	331.517	483.202	685.727	844.907	692.234	-0.946923	0.000684199	0.0438663	Nle1
ENSMUSG00000037313	1180.29	971.336	1029.75	1958.66	2241.02	1950.51	-0.950856	1.71999e-05	0.00623058	Tacc3
ENSMUSG00000063694	1030.37	876.616	1236.84	1587.02	2161.68	2338.23	-0.952934	0.00054233	0.0398136	Cycs
ENSMUSG00000003038	2034.57	1938.96	2161.82	3522.28	3485.41	4874.9	-0.953772	0.000104062	0.0156778	Hmgn2
ENSMUSG00000028702	408.525	320.374	415.798	666.219	704.321	849.518	-0.955899	0.000209772	0.0230265	Rad54l
ENSMUSG00000019942	749.633	690.893	961.532	1294.4	1430.91	1940.45	-0.957807	0.000686745	0.0438663	Cdk1
ENSMUSG00000019214	406.512	313.873	317.533	611.594	773.918	631.881	-0.958471	0.000237894	0.0247172	Chtf18
ENSMUSG00000054717	6685.32	5534.57	7503.04	11423.3	11973.5	15226.4	-0.9696	0.000105625	0.0156778	Hmgb2
ENSMUSG00000031023	152.945	147.65	171.354	260.44	371.648	295.365	-0.971678	0.000683319	0.0438663	Akip1
ENSMUSG00000022881	308.909	317.588	315.097	537.462	644.468	693.148	-0.9936	3.86849e-05	0.00933065	Rfc4
ENSMUSG00000032218	887.485	810.684	830.783	1555.81	1681.46	1820.66	-1.00016	2.42787e-06	0.00219642	Ccnb2
ENSMUSG00000006715	538.327	521.884	622.072	841.796	1340.44	1191.52	-1.0031	0.00029334	0.027138	Gmnn
ENSMUSG00000028010	664.105	567.386	871.389	1252.45	1762.19	1226.27	-1.01104	0.00057418	0.040721	Gar1
ENSMUSG00000025403	1134.01	1051.2	1473.16	2082.54	2458.16	2849.41	-1.01421	0.000115308	0.0162235	Shmt2
ENSMUSG00000028693	1264.82	1244.35	1377.33	1903.06	3166.66	2795.45	-1.01667	0.000211393	0.0230265	Nasp
ENSMUSG00000031004	5454.71	5142.69	7147.34	10245.9	13416.9	12249.9	-1.01701	5.66422e-05	0.0117703	Mki67
ENSMUSG00000032400	316.959	238.655	331.339	532.585	587.398	675.774	-1.01764	0.000161183	0.0192663	Zwilch
ENSMUSG00000028078	220.362	168.08	210.335	409.68	427.325	376.751	-1.01879	9.76067e-05	0.0151537	Dclk2
ENSMUSG00000028873	1000.18	861.759	1197.85	1900.14	2165.86	2182.78	-1.02982	1.96585e-05	0.00641721	Cdca8
ENSMUSG00000032815	287.779	222.869	234.698	461.378	448.204	617.25	-1.03626	0.000210911	0.0230265	Fanca
ENSMUSG00000025395	721.459	561.815	672.423	981.282	1820.66	1261.93	-1.05446	0.000670271	0.0438663	Prim1
ENSMUSG00000035704	212.312	177.366	298.855	431.14	510.842	501.115	-1.06593	0.000426404	0.0342824	Alg8
ENSMUSG00000034311	531.284	452.237	555.48	1031.03	865.786	1337.83	-1.0723	8.80187e-05	0.0146096	Kif4
ENSMUSG00000035049	393.432	423.45	665.926	972.503	1092.67	1057.1	-1.07325	0.00027185	0.0264164	Rrp12
ENSMUSG00000036223	197.219	178.295	124.252	283.85	409.23	360.291	-1.07613	0.000741932	0.0462599	Ska1
ENSMUSG00000049932	1374.5	1219.28	1307.49	2397.61	3431.13	2406.82	-1.07753	2.26233e-05	0.00650154	H2afx
ENSMUSG00000027454	301.866	248.87	289.921	426.263	753.039	635.538	-1.10914	0.000307698	0.0277751	Gins1
ENSMUSG00000025574	741.583	546.957	833.22	1155.88	1901.39	1525.29	-1.11024	0.000264347	0.0261183	Tk1
ENSMUSG00000027203	1194.38	1093.91	1570.61	2047.43	3678.89	2639.08	-1.11574	0.000337127	0.0295686	Dut
ENSMUSG00000021569	224.387	179.223	222.517	402.852	354.944	599.875	-1.11819	0.000393106	0.0323761	Trip13
ENSMUSG00000023832	407.519	305.516	488.887	779.368	1052.31	785.507	-1.1214	0.000145203	0.0183296	Acat2
ENSMUSG00000031821	363.245	290.658	362.199	592.086	931.207	690.405	-1.12211	9.41634e-05	0.0149631	Gins2
ENSMUSG00000001305	229.418	198.724	285.049	438.943	545.64	575.185	-1.12783	6.11217e-05	0.0121408	Rrp15
ENSMUSG00000033762	265.642	160.651	242.007	388.221	565.127	509.345	-1.12933	0.000395958	0.0324134	Recql4
ENSMUSG00000034773	249.542	197.796	313.473	484.789	644.468	541.351	-1.13297	0.000122128	0.0168325	BC030867
ENSMUSG00000036594	177.095	132.793	207.087	326.769	485.787	328.285	-1.13909	0.000472028	0.0366419	H2-Aa
ENSMUSG00000042606	586.626	440.165	706.531	992.987	1579.85	1248.22	-1.13957	0.000210483	0.0230265	Hirip3
ENSMUSG00000039396	444.749	360.304	475.081	881.788	1177.58	769.962	-1.14294	5.13019e-05	0.0111764	Neil3
ENSMUSG00000024610	779.82	632.39	773.124	1404.62	1883.29	1552.73	-1.14683	3.41784e-06	0.00256471	Cd74
ENSMUSG00000021707	279.729	284.157	387.374	520.879	729.376	859.577	-1.14843	0.000198022	0.0226542	Dhfr
ENSMUSG00000033356	96.597	82.6471	114.507	171.676	239.413	244.156	-1.15516	0.000373484	0.0315291	Pus7l
ENSMUSG00000056394	1498.26	1175.63	1599.03	2749.74	3454.79	3370.64	-1.16389	2.43921e-06	0.00219642	Lig1
ENSMUSG00000022945	290.797	265.585	352.454	542.339	921.463	587.073	-1.17213	0.000196211	0.0226515	Chaf1b
ENSMUSG00000041064	291.804	195.01	207.087	516.002	573.479	484.655	-1.18221	2.86986e-05	0.00774676	Pif1
ENSMUSG00000027331	619.831	571.101	651.308	1123.7	1808.13	1252.79	-1.18274	2.09754e-05	0.00641721	Knstrn
ENSMUSG00000024732	143.889	128.149	257.437	369.688	402.27	442.591	-1.19586	0.000700259	0.0441981	Ccdc86
ENSMUSG00000023827	176.088	137.436	235.51	309.211	509.45	445.334	-1.20077	0.000466762	0.0364425	Agpat4
ENSMUSG00000004929	314.947	264.656	447.47	602.816	896.409	866.893	-1.20277	0.000170024	0.0199697	Thop1
ENSMUSG00000004612	90.5597	62.2175	115.319	178.504	201.831	237.755	-1.20365	0.0007432	0.0462599	Nkg7
ENSMUSG00000032193	473.929	510.74	764.191	1549.96	1053.7	1426.53	-1.20431	8.48695e-05	0.0143292	Ldlr
ENSMUSG00000026385	623.856	635.175	728.458	1135.4	2075.38	1383.55	-1.208	6.74634e-05	0.012981	Dbi
ENSMUSG00000044201	191.182	117.006	159.985	309.211	435.677	345.66	-1.21897	0.000132837	0.0176015	Cdc25c
ENSMUSG00000027076	83.5162	93.7905	129.937	183.381	229.67	309.082	-1.23142	0.00056656	0.040721	Timm10
ENSMUSG00000053398	768.751	737.324	743.888	1461.19	1373.84	2481.8	-1.24117	5.29765e-05	0.011358	Phgdh
ENSMUSG00000046295	417.581	296.229	475.893	831.066	1387.76	637.367	-1.26217	0.000642078	0.043147	Ankle1
ENSMUSG00000027952	404.5	363.09	462.088	726.695	1454.58	775.448	-1.2643	0.000262066	0.0261183	Pmvk
ENSMUSG00000060586	253.567	246.084	258.249	455.526	883.881	495.629	-1.27376	0.000156264	0.0191877	H2-Eb1
ENSMUSG00000054871	53.3296	75.2181	79.5863	160.946	168.425	175.573	-1.27571	0.000101877	0.015637	Tmem158
ENSMUSG00000026873	144.896	97.505	174.603	294.58	270.036	451.735	-1.28589	0.000424315	0.0342824	Phf19
ENSMUSG00000060288	248.536	209.868	292.358	441.87	897.801	494.714	-1.28669	0.000339467	0.0295818	Ppih
ENSMUSG00000007721	470.911	455.023	604.206	791.074	1968.2	986.685	-1.29052	0.000833065	0.0497886	Ccdc124
ENSMUSG00000010048	359.22	299.944	570.098	791.074	1279.19	967.482	-1.30384	0.000165894	0.0196556	Ifrd2
ENSMUSG00000074476	352.177	277.657	393.871	654.513	972.965	908.043	-1.30757	6.05712e-06	0.00367646	Spc24
ENSMUSG00000023345	186.151	154.151	169.73	293.604	659.779	313.654	-1.31035	0.000755592	0.0465918	Poc1a
ENSMUSG00000005732	659.073	620.318	935.545	1120.77	2853.47	1549.07	-1.31747	0.00076079	0.0465918	Ranbp1
ENSMUSG00000045273	212.312	160.651	206.275	377.491	656.995	424.302	-1.33052	4.56614e-05	0.0104534	Cenph
ENSMUSG00000019303	72.4478	63.1461	121.004	153.142	242.197	252.386	-1.33218	0.000823445	0.0494323	Psmc3ip
ENSMUSG00000067367	468.898	444.809	815.353	1015.42	1987.69	1394.53	-1.34571	0.000289085	0.0269287	Lyar
ENSMUSG00000030263	879.435	1249.92	1846.73	2819.97	4522.41	2772.59	-1.34656	0.000186768	0.0217472	Lrmp
ENSMUSG00000022070	376.326	334.303	401.18	685.727	1382.2	769.962	-1.35053	7.27623e-05	0.013463	Bora
ENSMUSG00000028741	393.432	407.664	610.703	833.017	1627.18	1146.71	-1.35197	9.28214e-05	0.0149631	Mrto4
ENSMUSG00000025747	396.45	304.587	410.113	682.801	1091.28	1065.33	-1.35295	6.616e-06	0.00367646	Tyms
ENSMUSG00000028587	83.5162	65.932	113.695	216.545	183.736	278.905	-1.36793	0.000135527	0.0176015	Orc1
ENSMUSG00000008193	44.2736	42.7165	28.4237	91.6904	84.9083	123.45	-1.38581	0.000694777	0.044058	Spib
ENSMUSG00000040658	101.628	78.004	148.615	206.791	303.443	363.949	-1.41119	0.000223476	0.0237677	Dnph1
ENSMUSG00000023505	834.156	875.688	970.465	1789.91	3385.2	1992.57	-1.41848	6.94225e-06	0.00367646	Cdca3
ENSMUSG00000037628	90.5597	111.434	142.118	215.57	445.42	263.36	-1.421	0.000237515	0.0247172	Cdkn3
ENSMUSG00000037278	177.095	152.294	375.192	654.513	476.043	757.159	-1.42104	0.00052804	0.0391881	Tmem97
ENSMUSG00000061132	31.1928	28.7872	33.2963	68.2801	103.003	80.4711	-1.42655	0.000483762	0.0369162	Blnk
ENSMUSG00000027405	1887.67	1618.58	2879.72	3766.13	9614.12	4244.85	-1.46438	0.000480024	0.0368391	Nop56
ENSMUSG00000001467	879.435	983.408	1786.63	3176.97	2888.27	4097.62	-1.47732	1.87825e-05	0.00634238	Cyp51
ENSMUSG00000006517	422.612	486.596	465.336	941.29	1865.2	1044.29	-1.48515	7.89348e-06	0.00367646	Mvd
ENSMUSG00000073705	72.4478	65.0033	93.3921	160.946	278.388	210.322	-1.48787	3.45176e-05	0.00896594	Cenps
ENSMUSG00000014633	95.5908	120.72	159.173	217.521	573.479	281.649	-1.51035	0.000543332	0.0398136	Cmc2
ENSMUSG00000006442	411.544	421.593	829.971	1300.25	1734.36	1722.81	-1.51543	1.78778e-05	0.00623058	Srm
ENSMUSG00000059994	75.4664	104.934	132.373	251.661	361.904	285.306	-1.51844	8.85893e-06	0.00398859	Fcrl1
ENSMUSG00000110344	116.721	121.649	225.765	352.13	560.951	429.789	-1.52935	4.46497e-05	0.010398	Gm45716
ENSMUSG00000052013	608.763	456.881	793.427	1647.5	1734.36	2064.81	-1.55048	1.04433e-07	0.000218201	Btla
ENSMUSG00000001056	610.775	560.886	869.764	1196.85	3109.59	1735.61	-1.56471	7.40067e-05	0.0135082	Nhp2
ENSMUSG00000053137	625.868	501.454	763.379	1511.92	3088.71	1015.95	-1.57003	0.000213519	0.023072	Mapk11
ENSMUSG00000076613	107.665	86.3616	145.367	265.317	311.794	438.019	-1.57975	7.79708e-06	0.00367646	Ighg2b
ENSMUSG00000037601	279.729	256.299	418.234	557.946	1474.06	855.005	-1.59559	9.34527e-05	0.0149631	Nme1
ENSMUSG00000034765	74.4602	60.3602	209.523	313.113	382.783	372.179	-1.62984	0.000750516	0.046501	Dusp5
ENSMUSG00000026955	237.468	161.58	324.03	658.415	1077.36	603.533	-1.69199	6.25788e-06	0.00367646	Sapcd2
ENSMUSG00000024891	24.1493	31.573	60.9079	103.396	180.952	98.7599	-1.70524	0.000570019	0.040721	Slc29a2
ENSMUSG00000030724	94.5846	74.2895	122.628	236.054	425.933	291.708	-1.70604	3.25259e-06	0.00256471	Cd19
ENSMUSG00000107008	128.796	116.077	299.667	602.816	502.49	846.775	-1.84062	2.04548e-05	0.00641721	Gm2762
ENSMUSG00000037071	157.976	126.292	289.921	866.182	309.01	881.524	-1.84069	0.000119194	0.0165974	Scd1
ENSMUSG00000049916	118.734	92.8619	151.864	274.096	764.174	272.504	-1.84745	8.86937e-05	0.0146096	2610318N02Rik
ENSMUSG00000097755	14.0871	16.7151	17.8663	50.7223	96.0438	38.4066	-1.91537	0.000567717	0.040721	2010110K18Rik
ENSMUSG00000103755	13.0808	7.42895	22.7389	45.8452	51.5017	75.8988	-1.99518	0.000679555	0.0438663	Gm37805
ENSMUSG00000040627	11.0684	17.6438	17.8663	33.1646	77.9486	85.9577	-2.07424	0.000282924	0.0268916	Aicda
ENSMUSG00000069310	44.2736	51.074	52.7868	123.88	407.838	95.1022	-2.07604	0.000235367	0.0247172	Hist1h3c
ENSMUSG00000017652	22.1368	11.1434	34.9205	71.2064	119.707	101.503	-2.0912	6.57674e-05	0.0128742	Cd40
ENSMUSG00000015396	45.2799	22.2869	53.5989	91.6904	197.655	240.499	-2.12636	2.59735e-05	0.00715969	Cd83
ENSMUSG00000014030	37.2301	39.9306	76.3379	145.339	371.648	221.295	-2.25891	2.18129e-06	0.00219642	Pax5
ENSMUSG00000052160	12.0746	14.8579	12.1816	50.7223	97.4357	43.8933	-2.28698	3.71155e-05	0.00911488	Pld4
ENSMUSG00000062727	19.1182	12.072	11.3695	41.9435	135.018	40.2355	-2.3474	0.000303526	0.0277623	Hist1h2bk
ENSMUSG00000024990	20.1244	23.2155	51.9747	97.543	236.63	161.857	-2.36938	5.7996e-06	0.00367646	Rbp4
ENSMUSG00000069272	32.199	22.2869	25.1753	75.1081	260.293	83.2144	-2.38933	2.92504e-05	0.00774676	Hist1h2ae
ENSMUSG00000113128	12.0746	5.57171	12.9937	39.0172	80.7325	42.0644	-2.38985	0.000110381	0.0158942	Gm47813
ENSMUSG00000020057	9.05597	6.50033	7.30894	34.14	51.5017	34.7489	-2.39351	8.05958e-05	0.0139253	Dram1
ENSMUSG00000100862	556.439	444.809	699.222	896.42	7136.47	960.166	-2.4025	0.000378411	0.0315506	Gm10925
ENSMUSG00000101355	8.04975	12.072	11.3695	32.1892	111.355	32.0055	-2.46479	0.000358793	0.0304794	Hist1h3h
ENSMUSG00000064358	324.003	310.159	337.836	432.115	4064.46	919.93	-2.47782	0.00011179	0.0158942	mt-Co3
ENSMUSG00000064357	366.264	309.23	509.19	650.612	5310.25	702.293	-2.49116	0.00027452	0.0264853	mt-Atp6
ENSMUSG00000034777	20.1244	16.7151	81.2105	209.717	207.399	274.333	-2.54297	1.34054e-05	0.00548687	Vax2
ENSMUSG00000045903	23.143	22.2869	217.644	394.074	726.592	459.965	-2.58346	0.000513321	0.0383062	Npas4
ENSMUSG00000022610	11.0684	8.35757	15.43	36.0909	154.505	25.6044	-2.62003	0.000575829	0.040721	Mapk12
ENSMUSG00000047246	13.0808	4.6431	8.12105	31.2138	125.274	20.1178	-2.76791	0.000688506	0.0438663	Hist1h2be
ENSMUSG00000030577	19.1182	27.8586	35.7326	133.634	279.78	160.028	-2.78345	7.9534e-10	3.58088e-06	Cd22
ENSMUSG00000071516	47.2923	21.3582	25.1753	107.297	471.867	86.8722	-2.82687	2.13572e-05	0.00641721	Hist1h2ai
ENSMUSG00000006378	12.0746	16.7151	24.3631	46.8206	278.388	97.8455	-2.98235	7.65487e-06	0.00367646	Gcat
ENSMUSG00000069300	38.2363	48.2882	28.4237	111.199	750.255	97.8455	-3.05945	1.79901e-05	0.00623058	Hist1h2bj
ENSMUSG00000114279	11.0684	8.35757	5.68473	27.312	169.817	24.69	-3.14123	0.000160303	0.0192663	Hist1h2bm
ENSMUSG00000069265	40.2488	27.8586	23.551	117.052	677.874	54.8666	-3.21201	2.53205e-05	0.00712509	Hist1h3a
ENSMUSG00000069273	14.0871	17.6438	4.06052	32.1892	285.347	29.2622	-3.27745	0.000258488	0.0261183	Hist1h3e
ENSMUSG00000070291	1.00622	2.78586	3.24842	20.484	47.3259	10.0589	-3.43342	0.000488302	0.0370533	Ddx43
ENSMUSG00000075031	3.01866	11.1434	3.24842	31.2138	157.289	15.5455	-3.54528	0.000154533	0.0191493	Hist1h2bb
ENSMUSG00000100210	3.01866	13.0007	5.68473	38.0418	206.007	14.6311	-3.5672	0.00014012	0.0178547	Hist1h3f
ENSMUSG00000063021	7.04353	2.78586	2.43631	29.2629	101.612	16.46	-3.59446	5.63914e-05	0.0117703	Hist1h2ak
ENSMUSG00000049539	8.04975	5.57171	4.87263	29.2629	212.967	5.48666	-3.74209	0.000286695	0.0268916	Hist1h1a
ENSMUSG00000060981	9.05597	6.50033	4.87263	44.8698	218.534	17.3744	-3.78119	1.44126e-05	0.0057256	Hist1h4h
ENSMUSG00000064371	5.0311	2.78586	1.62421	16.5823	172.6	3.65778	-4.35974	0.000199589	0.0226542	mt-Tt
ENSMUSG00000064369	5.0311	8.35757	10.5574	55.5995	471.867	6.40111	-4.47105	1.68428e-05	0.00623058	mt-Te
ENSMUSG00000115837	1.00622	0.928619	1.62421	10.7297	79.3405	1.82889	-4.66578	0.000637875	0.0430789	9130002K18Rik
ENSMUSG00000005540	0	1.85724	1.62421	23.4103	37.5823	71.3266	-5.20796	3.00423e-07	0.00049527	Fcer2a
ENSMUSG00000105691	1.00622	0.928619	0	4.87715	76.5566	2.74333	-5.48123	0.000684554	0.0438663	Gm42876

## Sheet: S.Table2
S.Table2. DEGs in iTreg Hypoxia versus Normoxia
gene_id	Reg_H1	Reg_H2	Reg_H3	Reg_1	Reg_2	Reg_3	log2FoldChange	pvalue	padj	gene_name
ENSMUSG00000016982	36.2648	48.3434	3.42394	0	0	0	7.07286	0.000209164	0.00336836	Pom121l2
ENSMUSG00000090877	128.575	6270.61	362.082	22.0224	0	30.7231	6.97901	0.000195881	0.00323091	Hspa1b
ENSMUSG00000110237	7.41779	25.7312	213.996	1.76179	0	0	6.79785	4.89894e-05	0.00108157	Gm18258
ENSMUSG00000097546	20.605	15.5947	24.8236	0	0	0	6.54326	0.000120821	0.00222233	Gm26749
ENSMUSG00000031169	9.89039	17.1541	22.2556	0	0	0	6.23567	0.000652943	0.00774282	Porcn
ENSMUSG00000051243	23.9018	15.5947	4.27992	0	0	0	6.06485	0.00262198	0.0215216	Islr2
ENSMUSG00000039057	21.4292	14.0352	2.56795	0	0	0	5.86197	0.00639547	0.0396468	Myo16
ENSMUSG00000109570	17.3082	10.9163	8.55985	0	0	0	5.81346	0.00314039	0.0243228	Gm44624
ENSMUSG00000026787	134.344	199.612	28.2475	0.880895	0	5.12052	5.61394	5.87212e-07	3.31828e-05	Gad2
ENSMUSG00000105776	51.9245	84.2112	117.27	0	0	4.48046	5.44883	1.07612e-06	5.45129e-05	Gm43292
ENSMUSG00000040289	25.5502	105.264	178.045	7.04716	0	0	5.30632	8.63636e-05	0.0016814	Hey1
ENSMUSG00000032204	51.9245	41.3259	10.2718	0	0	1.9202	5.26971	0.000316693	0.00452105	Aqp9
ENSMUSG00000110088	48.6277	59.2597	69.3348	1.76179	0	1.9202	5.23212	2.78394e-08	2.9158e-06	Gm45343
ENSMUSG00000113184	17.3082	12.4757	15.4077	0	0	0.640065	5.19483	0.00163199	0.0151786	AC125351.1
ENSMUSG00000021340	406.33	487.333	126.686	15.8561	0	11.5212	5.0639	1.69871e-10	4.58447e-08	Gpld1
ENSMUSG00000018341	2715.74	2580.14	1029.75	42.283	121.122	44.1645	4.97576	4.13931e-18	9.25609e-15	Il12rb2
ENSMUSG00000093921	14.8356	11.696	11.9838	0	0	0.640065	4.96633	0.00357694	0.0266745	Gm23864
ENSMUSG00000033578	133.52	303.316	72.7587	11.4516	0	3.20033	4.95058	9.58642e-08	8.1023e-06	Tmem35a
ENSMUSG00000089265	6.59359	8.57706	21.3996	0	0	0.640065	4.89439	0.00722108	0.0431748	Gm22888
ENSMUSG00000113140	5.76939	10.1365	18.8317	0	0	0.640065	4.82063	0.00833308	0.0476224	Gm48624
ENSMUSG00000033027	11.5388	8.57706	13.6958	0	0	0.640065	4.7799	0.00679201	0.0413839	Klrc3
ENSMUSG00000037887	153.301	155.167	51.3591	5.28537	2.95419	4.48046	4.74118	1.06727e-09	2.06247e-07	Dusp8
ENSMUSG00000097357	30.4954	35.8677	11.1278	1.76179	0	0.640065	4.70253	0.000373175	0.00509269	Gm16793
ENSMUSG00000017754	18.1324	19.4933	14.5517	0.880895	0	0.640065	4.64953	0.00082469	0.00920091	Pltp
ENSMUSG00000109679	23.9018	20.2731	55.639	0	0	3.20033	4.6022	0.000961181	0.0101727	Gm45342
ENSMUSG00000097443	12.363	14.8149	17.1197	0	0	1.28013	4.50496	0.00439683	0.0309042	Gm17529
ENSMUSG00000060961	52.7487	60.8192	19.6877	1.76179	0	3.20033	4.43244	3.38322e-05	0.000810989	Slc4a4
ENSMUSG00000092805	16.484	12.4757	11.9838	0	0	1.28013	4.39456	0.00648668	0.0399748	Gm26461
ENSMUSG00000117050	17.3082	36.6475	21.3996	1.76179	0	1.28013	4.3192	0.000324052	0.00459456	AC167363.2
ENSMUSG00000029607	66.7601	67.057	83.8865	0	0	9.60098	4.2863	0.000529197	0.00665878	Ankrd61
ENSMUSG00000084979	55.2213	46.0043	71.0467	0	0	7.68078	4.24233	0.000733589	0.00843808	Gm16267
ENSMUSG00000055430	35.4406	47.5637	62.4869	0	0	6.40065	4.23852	0.000907615	0.00985222	Nap1l5
ENSMUSG00000025969	862.936	1055.76	144.661	22.9033	0	84.4886	4.2298	0.000122255	0.00223827	Nrp2
ENSMUSG00000105395	19.7808	21.0528	8.55985	0	0	1.9202	4.21933	0.00782338	0.0456427	Gm42672
ENSMUSG00000108108	54.3971	58.48	69.3348	0	0	8.32085	4.21795	0.000729464	0.00841437	Gm44270
ENSMUSG00000030790	16.484	63.1584	160.069	10.5707	0	1.28013	4.20926	0.000741872	0.00849489	Adm
ENSMUSG00000102461	9.06619	14.8149	10.2718	0.880895	0	0.640065	4.0401	0.00809423	0.0467869	Gm37166
ENSMUSG00000113776	14.8356	16.3744	17.1197	1.76179	0	0.640065	4.021	0.00266678	0.0217197	Gm19327
ENSMUSG00000098889	44.5067	43.6651	109.566	0	0	10.8811	4.00852	0.00319519	0.0246133	Gm27206
ENSMUSG00000048385	240.666	208.968	115.558	31.7122	0	1.9202	3.99945	0.000297917	0.00433262	Scrt1
ENSMUSG00000109684	196.159	169.202	144.661	8.80895	0	19.842	3.9657	6.2779e-08	5.91975e-06	Gm45745
ENSMUSG00000083630	20.605	17.1541	35.9514	0	0	3.84039	3.95241	0.00652866	0.0401861	Gm15602
ENSMUSG00000080783	28.847	28.0704	111.278	3.52358	0	5.76059	3.95	0.000221721	0.00350212	Gm8250
ENSMUSG00000097090	247.26	317.351	492.191	11.4516	0	54.4055	3.93367	3.31574e-05	0.000799712	Gm26724
ENSMUSG00000097170	18.9566	20.2731	38.5193	0.880895	0	3.20033	3.91948	0.00115491	0.0117009	Gm16982
ENSMUSG00000032776	132.696	146.59	156.645	20.2606	0	6.40065	3.88254	6.84927e-07	3.76181e-05	Mctp2
ENSMUSG00000092060	372.538	879.539	695.06	29.0695	56.1295	51.2052	3.85884	1.90883e-15	2.71627e-12	Bend4
ENSMUSG00000096954	590.951	672.91	582.926	7.04716	0	117.772	3.85863	0.000845906	0.00935097	Gdap10
ENSMUSG00000004508	764.032	1054.98	880.808	44.9257	14.7709	124.813	3.83022	6.57612e-09	9.26362e-07	Gab2
ENSMUSG00000030340	47.8035	42.1056	16.2637	5.28537	0	1.28013	3.81275	0.000800619	0.00896723	Scnn1a
ENSMUSG00000106858	57.6939	30.4096	33.3834	0	0	7.68078	3.76489	0.00620419	0.038986	Gm43844
ENSMUSG00000040875	9.89039	14.0352	14.5517	0.880895	0	1.28013	3.76366	0.00764904	0.044927	Osbpl10
ENSMUSG00000030730	116.212	109.942	43.6552	10.5707	0	7.04072	3.74986	8.89414e-06	0.000284703	Atp2a1
ENSMUSG00000095457	14.8356	46.784	15.4077	0.880895	0	3.84039	3.73744	0.00389684	0.0284635	Gm8989
ENSMUSG00000019256	1585.76	1684.22	861.977	55.4964	32.496	219.542	3.72655	8.83577e-08	7.68369e-06	Ahr
ENSMUSG00000090582	105.497	165.303	74.4707	0	0	24.9625	3.70299	0.00837104	0.0478044	Gm17024
ENSMUSG00000097033	43.6825	63.1584	103.574	2.64269	0	11.5212	3.67963	0.000177058	0.00299882	Gm26819
ENSMUSG00000041046	297.536	762.579	200.3	34.3549	64.9921	3.84039	3.65877	5.13174e-05	0.00112189	Ramp3
ENSMUSG00000070331	149.18	124.757	26.5355	18.4988	0	3.84039	3.64601	0.000867229	0.00949297	Qrich2
ENSMUSG00000027171	626.391	771.936	401.457	18.4988	0	138.894	3.49088	0.0015621	0.0147299	Prrg4
ENSMUSG00000022865	40.3857	141.911	48.7911	11.4516	0	7.04072	3.48827	0.000264233	0.00396172	Cxadr
ENSMUSG00000067206	105.497	109.942	42.7992	15.8561	0	5.12052	3.4825	0.000180123	0.00302842	Lrrc66
ENSMUSG00000085408	18.1324	24.9515	87.3104	4.40448	0	5.76059	3.47793	0.00179476	0.0162108	C530005A16Rik
ENSMUSG00000106682	15.6598	11.696	22.2556	2.64269	0	1.28013	3.40839	0.00690944	0.0418713	Gm42648
ENSMUSG00000097472	247.26	197.272	185.749	12.3325	0	43.5244	3.40763	0.000132827	0.00240247	Gm26586
ENSMUSG00000093772	18.1324	21.8325	21.3996	0.880895	0	3.84039	3.389	0.00538555	0.0356449	4931403E22Rik
ENSMUSG00000038526	60.9907	49.9029	22.2556	2.64269	0	8.32085	3.37438	0.00115061	0.0116724	Car14
ENSMUSG00000103039	98.9039	186.356	158.357	12.3325	0	27.5228	3.35166	5.81986e-05	0.00124963	Gm37123
ENSMUSG00000038235	17.3082	31.1893	33.3834	3.52358	0	3.20033	3.34588	0.00121086	0.0121497	F11r
ENSMUSG00000037722	54.3971	73.2949	45.3672	4.40448	0	10.241	3.3336	0.000141861	0.00252335	Gnpnat1
ENSMUSG00000020961	42.8583	52.2421	13.6958	3.52358	0	5.76059	3.32454	0.00205815	0.0180532	Ston2
ENSMUSG00000097233	326.383	188.695	97.5823	17.6179	0	40.9642	3.31116	0.000448379	0.00586829	Gm17552
ENSMUSG00000034591	337.097	490.452	683.076	28.1887	121.122	11.5212	3.28627	3.73512e-05	0.000875238	Slc41a2
ENSMUSG00000047037	80.7715	70.176	58.207	5.28537	0	13.4414	3.27478	0.000117523	0.00216932	Nipa1
ENSMUSG00000040570	294.239	545.033	796.922	103.946	0	63.3664	3.26563	0.0009918	0.0104309	Rundc3b
ENSMUSG00000100658	130.223	60.0394	168.629	12.3325	0	23.0423	3.21913	0.000272094	0.00405242	F730311O21Rik
ENSMUSG00000104814	131.048	100.586	149.797	4.40448	0	33.9234	3.2163	0.00178958	0.0161797	Gm42979
ENSMUSG00000089886	103.849	86.5504	114.702	2.64269	0	28.1629	3.19813	0.00308203	0.0239777	Gm16184
ENSMUSG00000071658	56.0455	36.6475	15.4077	5.28537	0	5.12052	3.16816	0.00233305	0.0197508	Gng3
ENSMUSG00000067786	86.5409	76.4138	75.3267	3.52358	0	20.4821	3.16097	0.00133832	0.0130603	Nnat
ENSMUSG00000105096	800.297	538.016	397.177	32.5931	62.0379	98.57	3.15978	2.3658e-09	4.02521e-07	Gbp10
ENSMUSG00000019852	464.024	511.505	430.56	76.6379	17.7251	59.526	3.13376	5.2595e-10	1.21069e-07	Arfgef3
ENSMUSG00000021360	44.5067	90.449	12.8398	8.80895	0	6.40065	3.13284	0.00476699	0.032684	Gcnt2
ENSMUSG00000066278	1980.55	2934.14	3261.3	473.922	29.5419	431.404	3.12188	7.48357e-05	0.00151933	Vps37b
ENSMUSG00000040249	61.8149	40.5461	30.8155	10.5707	0	3.20033	3.10756	0.00166696	0.0154082	Lrp1
ENSMUSG00000059493	166.488	85.7706	22.2556	1.76179	14.7709	16.0016	3.10722	0.00246973	0.020618	Nhs
ENSMUSG00000032374	2559.14	4332.98	5958.51	553.202	384.044	558.777	3.09851	9.46243e-15	9.25722e-12	Plod2
ENSMUSG00000112654	28.847	40.5461	31.6714	3.52358	0	6.40065	3.09346	0.00111149	0.0114086	4930455C13Rik
ENSMUSG00000111394	1015.41	1957.91	6566.26	641.292	50.2212	425.003	3.09082	0.000519791	0.00657212	AC160637.1
ENSMUSG00000106251	31.3196	29.6299	54.783	1.76179	5.90837	6.40065	3.08103	0.000533995	0.00671376	Gm42658
ENSMUSG00000054556	38.7374	45.2245	50.5031	8.80895	0	5.12052	3.06319	0.000336044	0.00473031	Gm4876
ENSMUSG00000017412	43.6825	26.5109	22.2556	1.76179	0	7.68078	3.05785	0.00624707	0.0391455	Cacnb4
ENSMUSG00000042364	1731.64	3221.86	6639.87	505.634	257.014	649.666	3.03279	1.33702e-07	1.0259e-05	Snx18
ENSMUSG00000089707	30.4954	56.1408	35.0954	2.64269	0	10.241	3.03008	0.00345196	0.0260277	Slain1os
ENSMUSG00000091623	41.2099	25.7312	20.5436	2.64269	0	6.40065	3.02906	0.00417005	0.0298054	Gm17092
ENSMUSG00000052821	75.0021	173.88	198.588	14.9752	11.8167	26.2427	3.01848	1.64738e-06	7.69742e-05	Cysltr1
ENSMUSG00000105986	14.8356	17.1541	56.495	4.40448	0	5.12052	3.0133	0.00855689	0.0485118	Gm43065
ENSMUSG00000069114	875.299	1105.66	708.755	88.0895	41.3586	198.42	3.01049	1.36353e-07	1.02612e-05	Zbtb10
ENSMUSG00000000303	384.901	400.783	546.118	51.0919	70.9005	48.6449	3.0051	2.93175e-17	5.09896e-14	Cdh1
ENSMUSG00000042766	360.999	494.351	481.919	123.325	0	42.8844	2.9854	0.00284609	0.0226256	Trim46
ENSMUSG00000032845	202.753	220.664	138.67	40.5212	0	27.5228	2.97346	0.000400693	0.0053646	Alpk2
ENSMUSG00000108291	37.9132	48.3434	15.4077	6.16627	0	5.12052	2.97269	0.0038141	0.0281083	Gm44292
ENSMUSG00000026156	50.2761	51.4624	83.8865	6.16627	0	14.7215	2.97214	0.000922581	0.00993402	B3gat2
ENSMUSG00000103779	18.9566	17.9339	17.9757	2.64269	0	3.20033	2.95999	0.00766206	0.0449529	Gm36931
ENSMUSG00000046794	346.164	845.231	2407.03	214.058	180.205	73.6075	2.94673	5.07764e-05	0.00111161	Ppp1r3b
ENSMUSG00000024232	82.4199	158.286	206.292	32.5931	0	22.4023	2.94229	0.000823721	0.00919666	Bambi
ENSMUSG00000104443	79.1231	78.753	87.3104	9.68985	0	19.202	2.92336	0.000328413	0.00464377	4932442E05Rik
ENSMUSG00000116038	43.6825	13.2555	26.5355	4.40448	0	5.12052	2.91629	0.00717109	0.0430073	CT010583.1
ENSMUSG00000039234	359.351	538.796	621.445	47.5683	50.2212	102.41	2.89821	5.75949e-10	1.30657e-07	Sec24d
ENSMUSG00000084911	235.721	205.07	413.441	3.52358	67.9463	46.0847	2.89323	0.000858709	0.00944428	Gm16185
ENSMUSG00000019850	6142.75	9389.55	8233.72	1394.46	593.791	1208.44	2.89065	7.84234e-13	4.72139e-10	Tnfaip3
ENSMUSG00000087314	49.4519	27.2907	68.4788	3.52358	0	14.0814	2.87526	0.0061472	0.0387377	Prkag2os2
ENSMUSG00000026726	161.543	84.2112	13.6958	9.68985	20.6793	7.04072	2.87033	0.00324173	0.0248739	Cubn
ENSMUSG00000003032	225.006	477.976	832.017	92.494	47.267	68.487	2.86441	5.38408e-07	3.09467e-05	Klf4
ENSMUSG00000038276	58.5181	42.8853	17.1197	6.16627	0	8.32085	2.84897	0.00502566	0.0338351	Asic3
ENSMUSG00000028524	32.1438	49.1232	37.6633	7.92806	0	6.40065	2.84595	0.00117809	0.0118895	Sgip1
ENSMUSG00000021765	127.751	196.493	193.453	34.3549	0	34.5635	2.83426	0.000731309	0.00842324	Fst
ENSMUSG00000024143	1283.28	1880.72	2844.44	339.145	135.893	368.677	2.82149	1.27036e-08	1.60362e-06	Rhoq
ENSMUSG00000050953	871.178	1159.46	431.416	83.6851	129.984	137.614	2.81354	2.82642e-09	4.65705e-07	Gja1
ENSMUSG00000025017	254.677	393.765	1184.68	103.946	47.267	108.171	2.80456	2.28254e-05	0.000594487	Pik3ap1
ENSMUSG00000111496	76.6505	76.4138	78.7506	8.80895	0	21.1221	2.8041	0.00106679	0.0110432	Gm47483
ENSMUSG00000015647	5343.28	4893.6	1360.16	448.376	927.614	291.23	2.80284	7.48569e-06	0.000245133	Lama5
ENSMUSG00000031565	385.725	502.928	380.057	59.02	23.6335	94.0896	2.79332	5.87722e-08	5.64393e-06	Fgfr1
ENSMUSG00000029185	179.675	244.836	381.769	73.9952	23.6335	17.2818	2.7893	3.30968e-05	0.000799712	Fam114a1
ENSMUSG00000021696	53.5729	65.4976	19.6877	9.68985	0	8.32085	2.787	0.0045159	0.0314504	Elovl7
ENSMUSG00000056476	66.7601	43.6651	29.9595	7.04716	0	10.8811	2.7851	0.00250806	0.0207673	Med12l
ENSMUSG00000102953	41.2099	46.784	52.2151	6.16627	0	11.5212	2.78464	0.00144544	0.0138977	Gm37019
ENSMUSG00000033107	554.686	726.711	683.076	28.1887	50.2212	203.541	2.78383	8.60171e-05	0.00167684	Rnf125
ENSMUSG00000030660	2173.41	2470.19	1440.62	96.0176	103.397	684.87	2.77603	0.000245861	0.00377188	Pik3c2a
ENSMUSG00000105272	82.4199	81.0922	98.4383	5.28537	0	30.7231	2.75832	0.00681552	0.0414582	Gm43071
ENSMUSG00000021796	298.36	430.413	675.372	123.325	0	83.8485	2.74183	0.00703594	0.0424407	Bmpr1a
ENSMUSG00000097275	126.927	118.519	113.846	4.40448	23.6335	26.8827	2.73632	0.000124989	0.00227701	Gm26648
ENSMUSG00000105368	65.1117	67.057	72.7587	11.4516	0	16.0016	2.73316	0.000609192	0.00734078	Gm43759
ENSMUSG00000038155	26.3744	26.5109	16.2637	4.40448	0	4.48046	2.72899	0.00821995	0.0472519	Gstp2
ENSMUSG00000099708	68.4085	53.0218	40.2313	8.80895	0	12.8013	2.7255	0.00150322	0.0143388	Gm29361
ENSMUSG00000058881	115.388	158.286	156.645	19.3797	26.5877	21.1221	2.7235	8.59107e-10	1.74644e-07	Zfp516
ENSMUSG00000027611	174.73	254.973	193.453	51.9728	0	39.044	2.72251	0.00200923	0.0177385	Procr
ENSMUSG00000021720	158.246	181.678	77.0386	27.3078	0	32.6433	2.72108	0.00228928	0.0194645	Rnf180
ENSMUSG00000097128	45.3309	44.4448	51.3591	4.40448	0	14.7215	2.70617	0.00498109	0.0336363	Gm26884
ENSMUSG00000079467	91.4861	59.2597	23.9676	9.68985	0	14.7215	2.70485	0.00638942	0.0396263	Gm14966
ENSMUSG00000024238	3117.12	3337.26	2793.93	327.693	221.564	874.329	2.69328	4.11945e-07	2.54561e-05	Zeb1
ENSMUSG00000034059	511.003	584.8	231.116	64.3054	135.893	10.241	2.68679	0.00105943	0.0109823	Ypel4
ENSMUSG00000029135	3597.63	5990.69	8392.08	878.253	1273.25	650.306	2.6851	6.08393e-10	1.32266e-07	Fosl2
ENSMUSG00000091784	56.8697	53.0218	78.7506	4.40448	0	22.4023	2.68497	0.00883839	0.0496324	Gm17022
ENSMUSG00000087700	63.4633	84.9909	126.686	14.9752	0	24.9625	2.67071	0.00226963	0.019371	Gm15283
ENSMUSG00000092550	32.1438	28.0704	30.8155	8.80895	0	3.84039	2.66203	0.00607582	0.0385196	Gm20496
ENSMUSG00000041773	1276.68	1727.11	1242.89	194.678	209.747	265.627	2.65864	3.75123e-19	1.46795e-15	Enc1
ENSMUSG00000026064	31.3196	51.4624	34.2394	7.92806	0	8.32085	2.65403	0.00304368	0.0238213	Ptp4a1
ENSMUSG00000026628	396.44	766.478	146.373	123.325	67.9463	18.5619	2.64344	0.000991244	0.0104309	Atf3
ENSMUSG00000026463	6036.43	5651.51	4475.09	727.62	1462.32	419.243	2.63597	6.43451e-08	5.95973e-06	Atp2b4
ENSMUSG00000021253	107.97	171.541	450.248	53.7346	59.0837	7.04072	2.63202	0.00225198	0.0192624	Tgfb3
ENSMUSG00000028207	48.6277	56.9205	49.6471	14.0943	0	8.32085	2.63006	0.00181005	0.0163019	Asph
ENSMUSG00000047515	54.3971	59.2597	33.3834	7.04716	0	14.0814	2.62924	0.00422054	0.0299882	BC049715
ENSMUSG00000086331	66.7601	63.1584	150.653	23.7842	0	19.202	2.61201	0.0041687	0.0298054	Gm16310
ENSMUSG00000086247	31.3196	36.6475	37.6633	8.80895	0	6.40065	2.60068	0.00349393	0.0262683	Gm15787
ENSMUSG00000022861	61.8149	39.7664	110.422	14.9752	0	17.2818	2.59625	0.0047503	0.0325982	Dgkg
ENSMUSG00000038623	96.4313	109.942	72.7587	30.8313	0	12.8013	2.58752	0.00383357	0.0281987	Tm6sf1
ENSMUSG00000078919	352.757	369.593	362.082	61.6627	2.95419	112.011	2.58579	0.00215547	0.0186819	Dpm1
ENSMUSG00000026276	101.376	113.841	124.974	20.2606	0	33.2834	2.57294	0.00240777	0.0202258	2022-09-02
ENSMUSG00000104720	24.726	24.9515	39.3753	5.28537	0	7.68078	2.56988	0.00818704	0.0471492	Gm43138
ENSMUSG00000021690	1302.23	1600.01	2732.3	229.914	115.213	601.021	2.56604	4.14715e-05	0.000957335	Jmy
ENSMUSG00000022641	2747.06	2459.28	1744.5	309.194	233.381	631.104	2.55831	1.99408e-08	2.32936e-06	Bbx
ENSMUSG00000097404	49.4519	76.4138	38.5193	14.0943	0	11.5212	2.53747	0.00396084	0.0287906	Gm10814
ENSMUSG00000030315	3916.59	5573.53	4751.57	556.726	419.494	1557.28	2.48749	3.11243e-06	0.000123262	Vgll4
ENSMUSG00000038648	905.795	1557.91	1681.15	308.313	91.5798	334.114	2.48489	3.81603e-06	0.000147852	Creb3l2
ENSMUSG00000039187	1397.84	1501.77	1305.38	251.936	56.1295	437.804	2.48371	0.000102868	0.00194703	Fanci
ENSMUSG00000097242	637.106	384.408	68.4788	24.6651	47.267	124.813	2.4596	0.004588	0.0318051	Gm16907
ENSMUSG00000097347	210.995	313.453	588.062	26.4269	118.167	62.7264	2.4562	0.000176337	0.00299371	Gm17275
ENSMUSG00000040524	1778.62	1911.13	1408.95	229.914	115.213	582.459	2.44915	2.48613e-05	0.000635242	Zfp609
ENSMUSG00000032238	536.554	920.865	1079.4	122.444	59.0837	280.348	2.44055	4.91024e-05	0.00108254	Rora
ENSMUSG00000048911	131.048	219.885	201.156	40.5212	0	58.2459	2.43522	0.00865208	0.0488921	Rnf24
ENSMUSG00000003746	3366.03	4035.9	1803.56	467.755	257.014	985.7	2.42329	1.53966e-05	0.000436921	Man1a
ENSMUSG00000040548	2247.59	3342.72	2787.94	428.996	404.724	726.474	2.41951	1.21746e-11	4.98306e-09	Tex2
ENSMUSG00000053641	4186.11	4122.45	1456.89	338.264	791.722	717.513	2.40425	5.50766e-06	0.000193733	Dennd4a
ENSMUSG00000050394	195.335	315.792	120.694	42.283	50.2212	29.443	2.40215	6.84071e-06	0.000228018	Armcx6
ENSMUSG00000025959	571.17	454.584	467.368	46.6875	56.1295	176.658	2.39674	3.48905e-05	0.000831241	Klf7
ENSMUSG00000033863	633.809	753.222	392.041	73.9952	26.5877	232.984	2.3951	0.0009577	0.0101656	Klf9
ENSMUSG00000099413	211.819	152.828	23.1116	33.474	17.7251	21.7622	2.39226	0.00451674	0.0314504	Gm17767
ENSMUSG00000090062	140.938	144.251	206.292	45.8066	0	44.8046	2.38716	0.00821686	0.0472519	Galnt6os
ENSMUSG00000046532	1318.72	1408.98	646.269	154.157	189.068	304.671	2.37554	1.8864e-07	1.36073e-05	Ar
ENSMUSG00000033478	2123.96	2542.71	2529.44	424.592	180.205	780.879	2.36926	6.16714e-06	0.000209857	Fam160b1
ENSMUSG00000039646	381.604	237.819	257.651	6.16627	44.3128	119.052	2.36039	0.00680488	0.0414462	Vasn
ENSMUSG00000030671	2141.27	2934.14	4083.9	557.607	384.044	837.205	2.35907	1.82832e-08	2.16203e-06	Pde3b
ENSMUSG00000097320	84.0683	77.1936	142.949	32.5931	0	23.6824	2.35763	0.00881874	0.0495832	Tmem147os
ENSMUSG00000003534	2222.04	2654.21	1234.33	527.656	422.449	257.946	2.3403	8.35812e-08	7.30892e-06	Ddr1
ENSMUSG00000024140	159.07	249.515	156.645	46.6875	38.4044	27.5228	2.33694	3.93031e-07	2.46622e-05	Epas1
ENSMUSG00000030203	715.405	870.182	537.558	88.9704	100.442	233.624	2.31325	2.14956e-06	9.29878e-05	Dusp16
ENSMUSG00000040274	4248.75	3045.64	454.528	563.773	401.769	597.821	2.30803	0.000960771	0.0101727	Cdk6
ENSMUSG00000021733	3277.02	2998.85	3612.26	549.679	316.098	1129.07	2.30421	2.38101e-06	0.000100188	Slc4a7
ENSMUSG00000031342	379.132	320.47	344.962	84.566	50.2212	72.3273	2.29756	1.31185e-11	5.13362e-09	Gpm6b
ENSMUSG00000028047	187.917	119.299	100.15	23.7842	35.4502	26.2427	2.29244	3.96062e-06	0.000151579	Thbs3
ENSMUSG00000028906	3886.92	4970.02	2526.01	770.783	493.349	1057.39	2.28968	4.31275e-08	4.38361e-06	Epb41
ENSMUSG00000037270	5128.17	4769.63	3317.8	572.582	407.678	1722.41	2.28673	6.20726e-05	0.0013141	4932438A13Rik
ENSMUSG00000032265	3991.6	4045.26	2380.49	510.038	841.943	796.241	2.28015	2.93534e-10	7.37367e-08	Tent5a
ENSMUSG00000033436	346.988	626.905	378.345	108.35	73.8547	94.0896	2.27497	1.10246e-08	1.46244e-06	Armcx2
ENSMUSG00000066363	553.862	559.848	460.52	175.298	26.5877	120.332	2.26415	0.000219601	0.00347322	Serpina3f
ENSMUSG00000072568	403.857	440.549	210.572	65.1863	47.267	103.05	2.26393	4.13729e-06	0.000156428	Fam84b
ENSMUSG00000022637	7630.43	8734.57	8596.66	2030.46	1550.95	1632.17	2.25788	5.25106e-23	8.21948e-19	Cblb
ENSMUSG00000020841	4993	5013.68	2816.19	650.982	570.158	1460.63	2.25452	2.12024e-06	9.24462e-05	Cpd
ENSMUSG00000038894	945.356	1274.86	600.901	177.941	76.8088	330.914	2.25409	9.10627e-05	0.00175976	Irs2
ENSMUSG00000005672	261.271	207.409	221.7	55.4964	64.9921	29.443	2.24652	4.12193e-07	2.54561e-05	Kit
ENSMUSG00000023845	6996.62	8709.62	8948.47	1429.69	584.929	3188.16	2.24271	0.000110662	0.0020646	Lnpep
ENSMUSG00000022679	32.968	58.48	25.6795	10.5707	11.8167	3.84039	2.24029	0.00714358	0.0428916	Mpv17l
ENSMUSG00000090024	75.0021	95.1274	77.8946	18.4988	5.90837	24.3225	2.23899	0.000257555	0.00389492	Gm16350
ENSMUSG00000026827	841.507	1314.63	736.147	142.705	168.389	301.471	2.23155	3.52105e-07	2.27226e-05	Gpd2
ENSMUSG00000043019	1355.81	1922.82	2281.2	310.075	64.9921	805.842	2.22922	0.00291656	0.0230748	Edem3
ENSMUSG00000051674	332.976	378.95	178.045	44.9257	76.8088	70.4072	2.22783	2.03625e-06	8.92811e-05	Dcun1d4
ENSMUSG00000026638	984.094	1231.98	1113.64	367.333	106.351	232.344	2.22404	2.67435e-06	0.000109872	Irf6
ENSMUSG00000057335	775.571	997.279	2499.48	261.626	322.006	332.834	2.22154	1.09308e-05	0.00033549	Cep170
ENSMUSG00000030774	412.924	614.43	131.822	85.4468	147.709	19.842	2.2173	0.00562413	0.0367117	Pak1
ENSMUSG00000079018	2245.94	1554.01	859.409	548.798	392.907	71.6873	2.20303	0.00182169	0.0163973	Ly6c1
ENSMUSG00000020859	3927.31	4057.73	2913.77	591.962	327.915	1440.79	2.20302	6.36411e-05	0.00133894	Spag9
ENSMUSG00000052155	1700.32	1744.26	1545.05	184.107	124.076	771.918	2.20103	0.000935285	0.0100412	Acvr2a
ENSMUSG00000116433	347.812	272.907	365.506	20.2606	129.984	71.0472	2.18899	0.000734754	0.00843808	Gm49553
ENSMUSG00000021823	296.712	295.519	189.173	7.04716	82.7172	83.8485	2.18332	0.00693629	0.0419572	Vcl
ENSMUSG00000045414	1024.48	1423.79	2608.19	386.713	233.381	495.41	2.17391	5.7226e-06	0.000198054	1190002N15Rik
ENSMUSG00000049047	328.031	604.293	423.712	98.6603	41.3586	154.896	2.17282	6.21245e-05	0.0013141	Armcx3
ENSMUSG00000054823	13472.4	11790.3	11339.2	2313.23	2744.44	3070.39	2.17091	6.00151e-21	4.69708e-17	Nsd3
ENSMUSG00000093661	1261.85	1270.96	909.912	339.145	165.434	254.106	2.16913	4.39466e-09	6.81086e-07	Eif4e3
ENSMUSG00000021775	1047.56	1086.95	832.017	175.298	76.8088	404.521	2.16231	0.000218113	0.00346964	Nr1d2
ENSMUSG00000042507	2683.59	3148.56	3496.7	442.209	144.755	1500.31	2.1566	0.00293572	0.0231968	Elmsan1
ENSMUSG00000021668	684.085	780.513	1064.85	172.655	124.076	267.547	2.14791	1.03943e-07	8.53862e-06	Polk
ENSMUSG00000031010	3164.1	3888.53	2425	324.169	192.022	1628.33	2.14079	0.00382798	0.0281841	Usp9x
ENSMUSG00000049191	223.358	267.448	361.226	68.7098	53.1754	69.127	2.13557	1.47676e-08	1.77813e-06	Rtl5
ENSMUSG00000050310	2351.44	2637.06	3265.58	577.867	378.136	916.573	2.13401	9.84132e-08	8.19395e-06	Rictor
ENSMUSG00000037400	10418.7	10392.3	8630.04	2434.79	1849.32	2434.17	2.12976	1.42013e-18	3.70488e-15	Atp11b
ENSMUSG00000029787	1270.09	1462	1509.1	223.747	121.122	622.783	2.12308	0.000317917	0.00452808	Avl9
ENSMUSG00000048612	742.603	658.874	493.903	113.635	85.6714	232.344	2.11521	6.58499e-06	0.000221191	Myof
ENSMUSG00000027784	1361.58	1270.96	519.583	180.584	192.022	353.316	2.11277	2.53575e-05	0.000644353	Ppm1l
ENSMUSG00000039153	309.075	311.893	289.323	58.1391	97.4881	63.3664	2.10179	1.69786e-09	3.02006e-07	Runx2
ENSMUSG00000102302	157.422	165.303	168.629	21.1415	76.8088	23.6824	2.09722	0.000571641	0.00705114	Gm38190
ENSMUSG00000027438	82.4199	143.471	148.085	39.6403	23.6335	23.0423	2.09579	6.80752e-05	0.0014038	Napb
ENSMUSG00000024241	1088.77	1508	801.202	224.628	242.243	326.433	2.09465	1.00186e-08	1.34035e-06	Sos1
ENSMUSG00000022479	379.956	457.703	456.24	89.8513	112.259	103.691	2.09396	3.79908e-13	2.58552e-10	Vdr
ENSMUSG00000043252	2906.13	4846.04	3607.12	706.478	369.273	1579.04	2.09377	0.000143485	0.00254068	Tmem64
ENSMUSG00000032688	7421.09	8031.25	8606.93	1980.25	1565.72	2091.73	2.09099	1.60737e-19	8.38673e-16	Malt1
ENSMUSG00000020986	821.726	1277.98	1063.99	240.484	147.709	350.116	2.08532	4.31072e-07	2.58422e-05	Sec23a
ENSMUSG00000001998	750.021	718.914	832.017	108.35	106.351	323.233	2.08299	5.92855e-05	0.0012643	Ap4e1
ENSMUSG00000001542	576.115	821.059	418.577	118.04	94.534	211.221	2.08272	6.97213e-06	0.000231218	Ell2
ENSMUSG00000028300	573.642	860.046	1025.47	203.487	153.618	219.542	2.081	4.75377e-09	7.15488e-07	C9orf72
ENSMUSG00000042460	2369.57	2550.51	2422.44	501.229	345.64	882.65	2.07925	2.53842e-07	1.73511e-05	C1galt1
ENSMUSG00000063889	2532.76	3572.74	4097.6	690.622	1039.87	694.471	2.07762	3.35911e-10	8.21564e-08	Crem
ENSMUSG00000037172	2192.37	2756.36	3625.95	648.339	466.761	912.733	2.0751	2.75626e-08	2.9158e-06	E330009J07Rik
ENSMUSG00000038679	1183.55	1291.24	954.423	133.896	215.656	464.047	2.06991	4.2956e-05	0.000984467	Trps1
ENSMUSG00000028403	2093.47	2199.63	1801.85	452.78	109.305	883.93	2.06974	0.00150127	0.0143289	Zdhhc21
ENSMUSG00000034390	1951.7	2417.17	2070.63	441.329	248.152	839.765	2.06722	1.37689e-05	0.000402098	Cmip
ENSMUSG00000110148	690.679	590.258	571.798	112.755	245.197	94.0896	2.06467	4.37672e-06	0.000162729	5830408C22Rik
ENSMUSG00000029484	127.751	114.621	84.7425	18.4988	50.2212	15.3616	2.06042	0.000913037	0.0098905	Anxa3
ENSMUSG00000027508	944.532	912.288	857.697	156.799	35.4502	454.446	2.05882	0.00610365	0.0386178	Pag1
ENSMUSG00000004040	13831.7	18337	18844.5	4152.54	3388.45	4726.24	2.05517	1.73956e-14	1.43312e-11	Stat3
ENSMUSG00000034663	1147.28	1402.74	966.407	275.72	82.7172	482.609	2.05324	0.000576536	0.00708361	Bmp2k
ENSMUSG00000026360	965.961	1924.38	2019.27	350.596	257.014	574.778	2.04738	7.92691e-06	0.000257427	Rgs2
ENSMUSG00000026980	1310.48	1474.48	1901.14	414.902	150.664	563.257	2.0443	4.99875e-05	0.00109741	Ly75
ENSMUSG00000034801	1150.58	1265.51	1328.49	216.7	127.03	559.417	2.04191	0.000230242	0.00359762	Sos2
ENSMUSG00000024548	450.013	178.559	161.781	48.4492	79.763	65.9267	2.03995	0.000244954	0.00376647	Setbp1
ENSMUSG00000042595	530.784	598.055	582.07	125.968	64.9921	219.542	2.03503	2.14785e-05	0.000568808	Fam199x
ENSMUSG00000036698	6923.27	8233.2	6752.86	1430.57	803.539	3146.56	2.02381	7.67992e-05	0.00155114	Ago2
ENSMUSG00000020170	1120.91	1217.94	1235.19	209.653	97.4881	567.738	2.02074	0.000915705	0.00989885	Frs2
ENSMUSG00000058690	1547.85	1820.68	1647.77	408.735	106.351	715.593	2.01992	0.00101609	0.0106103	Ccser2
ENSMUSG00000026077	684.909	592.597	403.169	256.341	38.4044	115.212	2.01954	0.00184347	0.0165407	Npas2
ENSMUSG00000026034	6060.33	6790.7	9433.81	1381.24	1078.28	3051.83	2.0139	1.6454e-05	0.000458283	Clk1
ENSMUSG00000026110	920.63	1102.54	488.767	271.316	82.7172	263.067	2.01193	0.000259693	0.00390863	Mgat4a
ENSMUSG00000044340	816.781	835.094	670.236	147.99	85.6714	336.034	2.01137	0.000145732	0.00256597	Phlpp1
ENSMUSG00000020023	191.214	190.255	295.315	48.4492	14.7709	99.8501	2.01073	0.00254664	0.0210024	Tmcc3
ENSMUSG00000031652	3690.76	3576.64	2299.18	539.108	661.738	1169.4	2.01072	8.76076e-07	4.55589e-05	N4bp1
ENSMUSG00000026313	1935.22	2017.95	1604.97	389.356	410.632	575.418	2.01005	2.22256e-12	1.15966e-09	Hdac4
ENSMUSG00000031557	3895.16	5206.28	5812.14	1263.2	889.21	1550.88	2.0066	1.16292e-09	2.21991e-07	Plekha2
ENSMUSG00000035133	210.995	211.308	228.548	39.6403	23.6335	94.0896	2.00276	0.000442803	0.00580989	Arhgap5
ENSMUSG00000069094	3980.06	5102.57	6449.85	1123.14	584.929	2162.78	2.002	8.60221e-05	0.00167684	Pde7a
ENSMUSG00000020948	811.836	928.662	892.792	178.822	79.763	393	2.0009	0.000400706	0.0053646	Klhl28
ENSMUSG00000022462	7327.13	8309.62	4633.45	1264.97	977.836	2836.77	1.99488	4.36177e-05	0.000992365	Slc38a2
ENSMUSG00000056429	3931.43	6413.3	4359.53	1054.43	788.768	1843.39	1.99325	2.01193e-06	8.84627e-05	Tgoln1
ENSMUSG00000039701	611.556	715.015	962.983	159.442	85.6714	325.153	1.98973	0.000176897	0.00299882	Usp53
ENSMUSG00000068566	934.642	660.434	607.749	282.767	23.6335	244.505	1.9875	0.00762025	0.0447915	Myadm
ENSMUSG00000024639	1426.69	1192.99	925.32	310.956	271.785	309.151	1.98618	4.3334e-12	2.11971e-09	Gnaq
ENSMUSG00000079037	2304.46	2422.63	984.383	473.041	100.442	867.928	1.98148	0.00562232	0.0367117	Prnp
ENSMUSG00000022139	1648.4	1847.97	1711.97	355.882	135.893	821.843	1.9805	0.00100932	0.0105607	Mbnl2
ENSMUSG00000031668	1798.4	2541.93	2466.95	439.567	147.709	1134.2	1.97876	0.00273809	0.0220697	Eif2ak3
ENSMUSG00000027506	1810.77	3175.85	3637.08	1065.88	561.295	562.617	1.97545	4.23018e-06	0.000158409	Tpd52
ENSMUSG00000041439	1372.29	1605.47	732.723	244.008	301.327	397.48	1.97481	1.74945e-06	8.07791e-05	Mfsd6
ENSMUSG00000033439	351.109	268.228	390.329	70.4716	17.7251	163.857	1.97418	0.00511158	0.0342956	Trmt13
ENSMUSG00000026890	170.609	204.29	79.6066	21.1415	70.9005	28.8029	1.9714	0.00270624	0.0219486	Lhx6
ENSMUSG00000036943	5579	7716.24	6444.71	1639.35	632.196	2767.64	1.96781	0.000200354	0.00327651	Rab8b
ENSMUSG00000030180	3392.4	3909.58	3072.99	599.009	525.845	1522.07	1.96735	3.33072e-05	0.000800857	Kdm5a
ENSMUSG00000061186	581.06	498.249	345.818	112.755	174.297	85.1286	1.96371	2.68836e-06	0.000109872	Sfmbt2
ENSMUSG00000019817	239.018	509.166	375.777	77.5188	59.0837	147.215	1.96321	0.000129622	0.00235107	Plagl1
ENSMUSG00000042506	2020.11	2629.26	1657.19	576.106	257.014	778.959	1.96123	2.33508e-05	0.000604748	Usp22
ENSMUSG00000050912	6994.98	9543.93	8492.23	1910.66	1290.98	3236.17	1.9573	1.4035e-06	6.67749e-05	Tmem123
ENSMUSG00000021678	1202.51	998.058	620.589	393.76	41.3586	288.669	1.95328	0.00610204	0.0386178	F2rl1
ENSMUSG00000087370	872.827	1058.1	1402.96	289.815	227.472	339.875	1.95004	3.06305e-09	4.88693e-07	Tmem170b
ENSMUSG00000043154	303.305	394.545	592.341	90.7322	141.801	105.611	1.94961	1.8662e-06	8.4249e-05	Ppp2r3a
ENSMUSG00000025268	824.199	1346.6	903.92	204.368	189.068	397.48	1.94953	5.3017e-06	0.000188811	Maged2
ENSMUSG00000069874	4468.81	4931.81	2993.38	542.632	581.975	2088.53	1.94546	0.000858628	0.00944428	Irgm2
ENSMUSG00000030691	941.235	955.173	900.496	238.723	138.847	343.715	1.93865	8.00379e-07	4.27588e-05	Fchsd2
ENSMUSG00000026923	2971.24	2695.54	1750.49	414.021	336.777	1182.2	1.93596	0.000385385	0.00521568	Notch1
ENSMUSG00000026478	2824.53	3134.53	2460.96	533.823	670.6	996.581	1.93354	6.33742e-09	9.10089e-07	Lamc1
ENSMUSG00000004319	1552.79	2181.69	4289.34	947.843	280.648	867.928	1.93267	0.000819758	0.00917203	Clcn3
ENSMUSG00000045382	2084.4	2637.84	5250.61	883.538	333.823	1397.26	1.92829	0.00110645	0.0113643	Cxcr4
ENSMUSG00000047153	5794.12	4904.52	8272.24	1744.17	1477.09	1763.38	1.92712	1.21479e-10	3.4573e-08	Khnyn
ENSMUSG00000074305	1903.9	1521.26	1821.54	504.753	121.122	751.436	1.92292	0.00140219	0.0135568	Peak1
ENSMUSG00000044068	424.462	392.206	190.885	106.588	38.4044	115.852	1.92176	0.000540142	0.00675846	Zrsr1
ENSMUSG00000021699	3450.92	4279.95	5985.9	1121.38	936.477	1573.92	1.91483	6.37996e-08	5.95973e-06	Pde4d
ENSMUSG00000029804	2486.61	2489.69	2814.48	569.939	348.594	1140.6	1.91457	4.30764e-05	0.000985781	Herc3
ENSMUSG00000024383	1409.38	1638.22	2098.87	287.172	268.831	807.122	1.91092	0.000177922	0.00300433	Map3k2
ENSMUSG00000045763	1664.06	2566.88	2647.56	984.841	608.562	240.024	1.90808	0.000369826	0.00506464	Basp1
ENSMUSG00000033487	2433.04	2690.08	1347.32	344.43	756.272	631.104	1.90529	1.38656e-05	0.000403635	Fndc3a
ENSMUSG00000010067	927.224	1127.49	1725.67	521.49	147.709	334.754	1.9045	0.000242933	0.00374588	Rassf1
ENSMUSG00000047139	557.983	895.913	358.658	230.795	73.8547	174.738	1.90398	0.000522386	0.00659326	Cd24a
ENSMUSG00000025531	648.645	945.816	860.265	114.516	91.5798	445.485	1.90284	0.00279238	0.0223805	Chm
ENSMUSG00000079363	6563.92	4947.41	2851.29	1140.76	942.385	1758.26	1.90083	8.99579e-06	0.000286784	Gbp4
ENSMUSG00000025190	2106.65	3365.33	2085.18	856.23	514.028	653.506	1.89711	8.0159e-08	7.21108e-06	Got1
ENSMUSG00000019866	4187.75	4515.43	1478.29	820.994	1001.47	919.773	1.89321	4.44911e-05	0.00100784	Crybg1
ENSMUSG00000000078	2637.44	3642.13	1877.17	616.627	629.242	949.216	1.89142	3.88501e-07	2.46051e-05	Klf6
ENSMUSG00000020482	1200.86	1537.63	1328.49	338.264	186.114	565.817	1.88934	2.69863e-05	0.000682822	Ccdc117
ENSMUSG00000032434	4272.65	5519.73	4094.18	1199.78	490.395	2055.89	1.88748	0.000290021	0.00423396	Cmtm6
ENSMUSG00000079019	594.247	674.469	1104.22	398.165	53.1754	186.259	1.88571	0.00514427	0.0344639	Insl3
ENSMUSG00000003882	6570.51	5717.78	3911.85	1583.85	1412.1	1399.82	1.8815	1.09112e-10	3.2225e-08	Il7r
ENSMUSG00000026950	1066.51	376.611	421.145	188.512	100.442	213.142	1.88124	0.000603455	0.00729975	Neb
ENSMUSG00000071793	420.341	463.941	382.625	70.4716	62.0379	206.741	1.87993	0.000586536	0.00714479	2610005L07Rik
ENSMUSG00000037652	5029.26	4521.67	4399.76	1050.03	853.76	1892.03	1.87492	5.8455e-07	3.3152e-05	Phc3
ENSMUSG00000089774	1471.2	1535.29	981.815	272.197	109.305	700.871	1.87414	0.00331031	0.0252885	Slc5a3
ENSMUSG00000072825	1640.16	1823.02	1243.75	549.679	259.968	470.448	1.86985	8.08608e-07	4.30515e-05	Cep170b
ENSMUSG00000048249	1903.08	2155.18	2430.14	358.524	378.136	1033.7	1.86946	0.000125058	0.00227701	Crebrf
ENSMUSG00000104713	2319.3	2180.91	1353.31	478.326	457.899	661.827	1.86941	4.95533e-08	4.9405e-06	Gbp6
ENSMUSG00000034271	106.322	187.136	282.475	52.8537	44.3128	58.886	1.86916	0.000256357	0.0038865	Jdp2
ENSMUSG00000049502	4857	4641.75	3470.16	966.342	490.395	2092.37	1.86681	0.000499202	0.0063492	Dtx3l
ENSMUSG00000041132	1585.76	1724.77	2043.24	580.51	251.106	632.384	1.86228	6.85155e-06	0.000228018	N4bp2l1
ENSMUSG00000022973	1349.21	1333.34	821.745	287.172	127.03	543.415	1.86217	0.000742483	0.00849568	Synj1
ENSMUSG00000028525	1715.98	2279.94	1693.99	473.041	564.25	531.894	1.86136	4.54815e-13	2.84769e-10	Pde4b
ENSMUSG00000033124	525.839	626.905	537.558	128.611	38.4044	293.79	1.85797	0.00471153	0.0324032	Atg9a
ENSMUSG00000020611	10220.9	15177.5	18175.1	4673.15	2537.65	4830.57	1.85455	1.57757e-06	7.41553e-05	Gna13
ENSMUSG00000030102	1398.67	1324.77	1789.01	266.03	386.998	592.7	1.85432	1.78523e-06	8.14699e-05	Itpr1
ENSMUSG00000056749	531.608	984.803	1457.74	437.805	174.297	207.381	1.85398	0.000548802	0.0068418	Nfil3
ENSMUSG00000023951	1956.65	3147.78	8136.99	1594.42	1521.41	558.777	1.85025	0.00319698	0.024615	Vegfa
ENSMUSG00000024042	988.215	1786.37	1442.33	423.711	257.014	482.609	1.84966	1.95639e-06	8.65069e-05	Sik1
ENSMUSG00000024431	1702.8	2221.46	2164.79	396.403	369.273	919.773	1.84795	2.99882e-05	0.000741557	Nr3c1
ENSMUSG00000032216	843.98	1064.34	992.086	281.006	194.976	324.513	1.84259	2.41768e-09	4.06925e-07	Nedd4
ENSMUSG00000046808	951.126	881.098	1471.44	334.74	194.976	386.599	1.83934	3.66699e-06	0.000143141	Atp10d
ENSMUSG00000024083	1264.32	1545.43	1289.11	297.743	183.16	658.627	1.83834	0.000259262	0.00390863	Pja2
ENSMUSG00000017831	951.126	1439.39	1216.35	301.266	88.6256	613.822	1.83708	0.00388504	0.0284437	Rab5a
ENSMUSG00000024242	220.885	357.118	430.56	39.6403	144.755	103.691	1.82901	0.00124948	0.01241	Map4k3
ENSMUSG00000031822	1725.87	1608.59	1660.61	288.934	307.235	804.562	1.82876	0.000106294	0.00199021	Gse1
ENSMUSG00000026977	2977.01	3686.58	4779.82	1139	608.562	1467.67	1.82795	9.32363e-06	0.000294239	2022-03-07
ENSMUSG00000063015	12869.9	18947.5	18361.7	5320.61	4667.61	4166.82	1.82578	1.87903e-11	7.17378e-09	Ccni
ENSMUSG00000002413	1492.62	1468.24	1166.71	337.383	124.076	698.311	1.82366	0.00196639	0.0174094	Braf
ENSMUSG00000105504	5187.51	5169.63	2104.87	1205.06	638.104	1675.69	1.82209	0.000343704	0.00482078	Gbp5
ENSMUSG00000044864	2453.64	3329.46	3417.09	649.22	339.731	1608.48	1.8211	0.00133261	0.0130127	Ankrd50
ENSMUSG00000025241	1134.92	967.649	1122.2	281.887	97.4881	526.773	1.82109	0.00155172	0.0146843	Fyco1
ENSMUSG00000048271	5671.31	5355.99	7429.95	1470.21	1713.43	2040.53	1.82051	2.92941e-11	1.0682e-08	Rbm33
ENSMUSG00000021754	2139.62	2759.48	4053.09	913.488	310.19	1310.85	1.8168	0.000990418	0.0104309	Map3k1
ENSMUSG00000035173	768.978	804.685	902.208	179.703	103.397	415.402	1.81252	0.000662096	0.00782172	Ccdc186
ENSMUSG00000066406	14228.1	13025.4	8003.46	2749.27	2434.25	4868.97	1.80954	7.42565e-06	0.000244087	Akap13
ENSMUSG00000031644	356.054	435.091	796.066	190.273	82.7172	174.738	1.80939	0.000277587	0.00409141	Nek1
ENSMUSG00000053774	2691.83	2594.95	2586.79	724.096	200.885	1315.97	1.80883	0.00290342	0.0229996	Ubxn7
ENSMUSG00000035126	247.26	176.999	217.42	57.2582	62.0379	64.0065	1.80845	2.29826e-07	1.62781e-05	Wdr78
ENSMUSG00000040859	1486.85	2034.32	1348.18	458.066	369.273	561.977	1.80292	1.20258e-08	1.55571e-06	Bsdc1
ENSMUSG00000029186	505.234	673.689	451.104	228.152	53.1754	179.858	1.8026	0.00102059	0.010636	Pi4k2b
ENSMUSG00000021109	6090.01	9417.62	6678.39	2025.18	954.202	3385.3	1.79985	0.000271453	0.00404877	Hif1a
ENSMUSG00000046733	107.146	181.678	279.051	84.566	38.4044	38.4039	1.79864	0.00214509	0.0186023	Gprc5a
ENSMUSG00000001441	2796.51	4451.5	6842.74	1616.44	1131.45	1305.73	1.79646	8.72705e-06	0.000280502	Npepps
ENSMUSG00000062373	1735.76	2203.53	2050.94	536.465	375.182	809.682	1.79219	9.4799e-07	4.84931e-05	Tmem65
ENSMUSG00000025151	218.413	669.791	515.303	119.802	147.709	138.894	1.79165	0.000248617	0.00380411	Maged1
ENSMUSG00000022272	1224.76	1006.64	974.111	202.606	295.419	426.283	1.79135	1.39477e-06	6.65618e-05	Myo10
ENSMUSG00000017314	681.613	840.552	1054.57	327.693	369.273	51.8453	1.78983	0.00768541	0.0450055	Mpp2
ENSMUSG00000022105	1172.84	1602.35	1930.25	545.274	224.518	585.659	1.7876	6.81586e-05	0.0014038	Rb1
ENSMUSG00000022358	1353.33	1326.33	2026.97	427.234	171.343	759.117	1.78655	0.00113948	0.0115745	Fbxo32
ENSMUSG00000040848	3799.56	4272.16	2622.74	984.841	756.272	1355.02	1.78515	4.47702e-07	2.61488e-05	Sft2d2
ENSMUSG00000026826	792.879	2081.11	1254.87	289.815	333.823	574.138	1.78229	0.000215674	0.00343782	Nr4a2
ENSMUSG00000035310	607.435	813.262	639.421	221.105	70.9005	300.831	1.78063	0.000854749	0.00943539	Lin54
ENSMUSG00000048905	167.312	143.471	153.221	38.7594	70.9005	32.0033	1.7783	0.000110009	0.00205486	4930539E08Rik
ENSMUSG00000034610	3399.82	3678.78	3332.35	798.972	413.586	1816.5	1.77793	0.000908379	0.00985368	Tut4
ENSMUSG00000027035	455.782	442.888	182.325	81.0424	100.442	133.774	1.77398	0.00032571	0.00461388	Cers6
ENSMUSG00000030201	1701.15	2274.48	1138.46	356.763	257.014	876.249	1.77383	0.00105544	0.0109554	Lrp6
ENSMUSG00000022895	710.459	1336.46	1022.05	307.432	206.793	378.278	1.77224	6.61946e-06	0.000221873	Ets2
ENSMUSG00000052949	822.551	1131.39	506.743	358.524	251.106	112.011	1.77192	0.000922921	0.00993402	Rnf157
ENSMUSG00000032449	2518.75	2495.15	2864.13	830.684	756.272	723.914	1.76896	2.2639e-17	4.42961e-14	Slc25a36
ENSMUSG00000034401	1265.97	1387.92	1766.75	556.726	236.335	496.69	1.76823	1.19252e-05	0.000361527	Spata6
ENSMUSG00000036304	637.93	662.773	254.227	149.752	112.259	192.66	1.7636	0.000305562	0.00440827	Zdhhc23
ENSMUSG00000049516	933.817	1440.95	1664.89	426.353	189.068	567.738	1.76311	0.000238363	0.00369415	Spty2d1
ENSMUSG00000044734	122.806	173.88	111.278	22.0224	50.2212	49.9251	1.76091	0.000795651	0.00893999	Serpinb1a
ENSMUSG00000025323	836.562	833.535	831.161	161.204	138.847	432.684	1.75999	0.000455017	0.00591809	Sp4
ENSMUSG00000025477	530.784	580.901	464.8	170.013	35.4502	255.386	1.75652	0.00594794	0.0379858	Inpp5a
ENSMUSG00000027669	879.42	944.257	1152.16	328.574	121.122	427.563	1.75002	0.000347312	0.00484967	Gnb4
ENSMUSG00000036391	1780.27	2038.22	1491.13	418.425	413.586	748.236	1.74323	1.11932e-06	5.61561e-05	Sec24a
ENSMUSG00000005533	2564.08	2945.05	2603.05	590.2	543.57	1288.45	1.7399	2.85274e-05	0.000709919	Igf1r
ENSMUSG00000032009	9903.57	10458.6	9249.77	2548.43	1090.09	5224.21	1.73922	0.00143595	0.013832	Sesn3
ENSMUSG00000019877	2617.66	3909.58	2860.7	805.138	446.082	1554.08	1.73908	0.000441784	0.00580138	Serinc1
ENSMUSG00000006651	660.183	828.856	992.086	377.023	280.648	87.6889	1.73863	0.00175231	0.0159808	Aplp1
ENSMUSG00000047180	6600.19	6118.57	3799.72	1799.67	1890.68	1269.89	1.73685	3.02429e-07	2.0059e-05	Neurl3
ENSMUSG00000005362	1903.9	2169.22	3141.46	462.47	522.891	1176.44	1.7356	0.000184054	0.00308459	Crbn
ENSMUSG00000047888	3107.23	2801.58	2782.81	441.329	351.548	1815.86	1.73339	0.00593986	0.0379578	Tnrc6b
ENSMUSG00000024805	1902.25	2902.17	4228.56	1108.17	918.752	691.27	1.73294	1.28709e-05	0.000385216	Pcgf5
ENSMUSG00000029313	2695.13	2782.09	1847.22	459.827	697.188	1047.15	1.73134	1.55951e-05	0.000439048	Aff1
ENSMUSG00000037999	1496.75	1625.74	844.857	332.098	124.076	734.155	1.73009	0.00615181	0.0387377	Arap2
ENSMUSG00000014077	2325.07	3026.92	2413.02	747.88	333.823	1251.97	1.72981	0.000483762	0.0061916	Chp1
ENSMUSG00000035901	2015.17	2089.68	1438.05	500.349	369.273	794.321	1.7298	7.42727e-06	0.000244087	Dennd5a
ENSMUSG00000029298	1650.05	941.138	731.867	335.621	174.297	490.29	1.7239	0.000688524	0.0080535	Gbp9
ENSMUSG00000041598	487.102	576.223	356.946	181.464	118.167	128.013	1.7216	2.19067e-06	9.34829e-05	Cdc42ep4
ENSMUSG00000030103	3891.04	5862.81	6930.05	2439.2	1288.03	1329.42	1.72112	1.56805e-05	0.000440262	Bhlhe40
ENSMUSG00000028957	491.223	254.973	113.846	81.9233	100.442	80.6482	1.71602	0.00363569	0.0270028	Per3
ENSMUSG00000099083	1101.95	944.257	1037.45	246.651	156.572	532.534	1.71007	0.000489911	0.00626007	Atf7
ENSMUSG00000074994	1759.66	1876.82	1557.89	446.614	327.915	805.842	1.70982	2.33929e-05	0.000604748	Qser1
ENSMUSG00000041895	257.974	323.589	349.242	170.894	41.3586	68.487	1.70778	0.00299326	0.0235563	Wipi1
ENSMUSG00000041685	1610.48	1447.96	2197.31	461.589	319.052	821.843	1.7073	8.39671e-05	0.00164704	Fcho2
ENSMUSG00000030029	9104.1	11051.9	11755.2	3108.68	1196.45	5463.59	1.70677	0.00142992	0.0137823	Lrig1
ENSMUSG00000024769	242.314	251.854	243.956	103.065	17.7251	99.8501	1.70664	0.00582526	0.0374535	Cdc42bpg
ENSMUSG00000038949	1061.57	1375.45	1582.72	351.477	224.518	649.026	1.70612	0.000194466	0.00321433	Cnst
ENSMUSG00000048376	1260.2	1611.71	953.567	414.021	124.076	631.744	1.70159	0.00339327	0.0256892	F2r
ENSMUSG00000046516	343.691	600.394	686.5	103.065	141.801	254.106	1.70135	0.000514027	0.00651496	Cox17
ENSMUSG00000020883	4661.67	3992.23	3844.23	1085.26	1054.64	1705.13	1.69816	2.23498e-08	2.49887e-06	Fbxl20
ENSMUSG00000062901	3427.02	3455.78	3875.9	872.086	354.502	2085.97	1.69675	0.00450036	0.0313782	Klhl24
ENSMUSG00000021112	573.642	775.834	689.924	179.703	168.389	275.868	1.69637	5.39733e-07	3.09467e-05	Mpp5
ENSMUSG00000033900	96.4313	137.233	140.382	50.211	35.4502	29.443	1.69526	0.000271591	0.00404877	Map9
ENSMUSG00000037926	4641.06	4619.92	4562.4	858.873	841.943	2564.74	1.69435	0.000680506	0.00797302	Ssh2
ENSMUSG00000029684	758.263	930.222	891.936	251.936	183.16	354.596	1.69402	9.0438e-07	4.65666e-05	Wasl
ENSMUSG00000048721	152.477	276.026	154.933	73.1143	26.5877	76.1677	1.69077	0.00205986	0.0180532	Fndc9
ENSMUSG00000049109	773.099	945.036	2215.29	574.344	286.556	354.596	1.69074	0.00113734	0.0115602	Themis
ENSMUSG00000040943	1564.33	1833.93	2573.09	576.986	537.662	732.874	1.68918	9.62772e-08	8.1023e-06	Tet2
ENSMUSG00000032409	2299.52	2640.96	3544.63	873.848	1155.09	611.262	1.68853	2.11721e-06	9.24462e-05	Atr
ENSMUSG00000036390	185.445	333.726	713.891	168.251	70.9005	140.174	1.68792	0.00549871	0.0362259	Gadd45a
ENSMUSG00000024424	228.303	372.712	178.901	92.494	97.4881	55.0456	1.68715	0.000362793	0.00498279	Ttc39c
ENSMUSG00000026596	1268.44	1318.53	986.95	207.01	200.885	699.591	1.6836	0.00249655	0.0207093	Abl2
ENSMUSG00000040021	1054.15	1150.11	992.086	222.867	103.397	665.668	1.68003	0.00856844	0.048526	Lats1
ENSMUSG00000020590	632.985	741.526	1246.31	213.177	127.03	472.368	1.67962	0.00269731	0.0218988	Snx13
ENSMUSG00000031555	679.964	931.001	635.997	147.11	189.068	364.197	1.67452	0.000178979	0.00301567	Adam9
ENSMUSG00000022867	1793.46	2230.82	1925.97	612.222	147.709	1098.99	1.67385	0.00859052	0.0485833	Usp25
ENSMUSG00000039879	4352.59	4633.95	4557.26	1287.87	847.851	2101.97	1.67336	1.7105e-05	0.000469727	Heca
ENSMUSG00000068732	744.252	982.464	1023.76	264.269	144.755	446.125	1.67336	0.000314169	0.00449103	Tmem167b
ENSMUSG00000019947	2070.39	2486.57	1446.61	421.068	673.554	788.56	1.67333	9.07111e-06	0.000287919	Arid5b
ENSMUSG00000020070	652.766	643.28	695.06	199.082	70.9005	348.835	1.67072	0.00272584	0.0219997	Rufy2
ENSMUSG00000053931	1218.99	1541.53	862.833	533.823	381.09	224.023	1.6707	0.000127062	0.00230731	Cnn3
ENSMUSG00000075595	1436.58	1324.77	1373	418.425	186.114	689.35	1.66755	0.000629478	0.00752155	Zfp652
ENSMUSG00000015522	1517.35	1830.81	1701.7	550.56	265.877	764.878	1.66755	0.000106087	0.00198873	Arnt
ENSMUSG00000022864	2515.46	3451.1	2006.43	829.803	859.668	824.404	1.66577	2.19396e-08	2.47065e-06	D16Ertd472e
ENSMUSG00000041702	1320.37	1433.93	1259.15	326.812	224.518	707.272	1.66517	0.00042013	0.00557785	Btbd7
ENSMUSG00000037405	2522.87	2515.42	608.605	491.54	664.692	625.984	1.66467	0.00264417	0.0216048	Icam1
ENSMUSG00000003316	3638.01	4347.01	4036.82	1012.15	706.051	2070.61	1.66305	0.000199735	0.00327034	Glg1
ENSMUSG00000005534	950.301	785.971	903.92	251.055	118.167	459.567	1.65945	0.00112475	0.011489	Insr
ENSMUSG00000004591	1379.71	1716.97	1414.94	484.492	230.427	706.632	1.65813	0.000219515	0.00347322	Pkn2
ENSMUSG00000029512	3352.84	3505.68	1905.42	801.615	844.897	1132.27	1.65582	2.72177e-06	0.00011066	Ulk1
ENSMUSG00000037857	1955.82	1932.18	1331.06	316.241	280.648	1054.83	1.65527	0.00362529	0.026958	Nufip2
ENSMUSG00000024413	2180.83	2499.82	2185.33	628.078	481.532	1062.51	1.65511	8.6145e-06	0.000277454	Npc1
ENSMUSG00000040253	2065.44	1621.07	971.543	408.735	537.662	537.015	1.65234	1.02841e-05	0.000318768	Gbp7
ENSMUSG00000017400	144.235	217.546	202.868	33.474	85.6714	64.6466	1.6523	0.000771931	0.00873684	Stac2
ENSMUSG00000027257	180.5	275.246	133.534	64.3054	94.534	33.9234	1.6481	0.00271367	0.0219496	Pacsin3
ENSMUSG00000035992	1418.45	1912.69	2004.72	310.075	472.67	916.573	1.64809	0.000377833	0.00513828	Fnip1
ENSMUSG00000020573	1464.6	1593.77	1792.43	390.237	587.883	574.778	1.64707	7.65842e-09	1.06086e-06	Pik3cg
ENSMUSG00000037242	2217.92	2726.73	1115.35	704.716	322.006	903.132	1.64644	0.00128796	0.0126716	Clic4
ENSMUSG00000029004	4460.56	4314.26	4923.62	1139	924.66	2304.87	1.64638	6.36102e-05	0.00133894	Kmt2e
ENSMUSG00000001995	366.769	403.902	279.907	93.3749	103.397	136.974	1.64553	2.55602e-06	0.000106408	Sipa1l2
ENSMUSG00000026566	369.241	357.897	123.262	73.1143	50.2212	145.295	1.64345	0.00805776	0.046645	Mpzl1
ENSMUSG00000021770	601.665	952.834	556.39	118.04	295.419	266.267	1.64258	0.000430174	0.00569189	Samd8
ENSMUSG00000058297	421.166	427.294	368.073	114.516	132.938	142.734	1.64145	4.22445e-09	6.61254e-07	Spock2
ENSMUSG00000055865	273.634	233.14	87.3104	73.9952	79.763	39.044	1.64053	0.00563241	0.0367198	Fam19a3
ENSMUSG00000022141	4255.34	5102.57	4885.96	1106.4	945.34	2512.26	1.63985	0.000194097	0.00321162	Nipbl
ENSMUSG00000035093	2498.15	2536.47	2509.75	584.915	257.014	1578.4	1.63662	0.0076828	0.0450055	Secisbp2l
ENSMUSG00000024294	1501.69	1680.32	1589.56	393.76	168.389	969.698	1.63342	0.00635736	0.0395359	Mib1
ENSMUSG00000027660	7268.61	7079.2	7313.53	1789.1	1016.24	4173.22	1.63269	0.00175812	0.0160098	Skil
ENSMUSG00000032512	1542.08	1909.57	1633.22	471.279	262.923	898.651	1.63241	0.000667251	0.0078589	Wdr48
ENSMUSG00000022555	2531.11	2953.63	2780.24	727.62	1350.06	600.381	1.63158	2.09942e-05	0.000557933	Dgat1
ENSMUSG00000003031	5614.44	5917.39	9283.16	2345.82	1190.54	3183.68	1.62946	0.000243214	0.00374588	Cdkn1b
ENSMUSG00000047412	1546.2	1705.28	1683.72	496.825	289.51	802.001	1.62818	0.00010599	0.00198873	Zbtb44
ENSMUSG00000020700	1481.09	1934.52	1290.83	347.073	342.686	827.604	1.62796	0.000346914	0.00484843	Map3k3
ENSMUSG00000022974	3350.37	4212.12	4293.62	1239.42	1385.51	1219.32	1.62662	8.3339e-13	4.8315e-10	Paxbp1
ENSMUSG00000000600	2226.16	2233.16	2484.92	617.508	389.953	1234.69	1.62618	0.000424621	0.00562794	Krit1
ENSMUSG00000022707	574.467	672.91	1176.12	437.805	239.289	108.811	1.62436	0.00487388	0.0331411	Gbe1
ENSMUSG00000044098	585.181	623.007	910.768	88.0895	280.648	321.313	1.62202	0.00251956	0.0208229	Rsbn1
ENSMUSG00000023852	3235.81	3759.87	2645.85	714.406	729.684	1696.17	1.61582	0.000218936	0.00347322	Chd1
ENSMUSG00000024066	4629.53	3819.91	2445.55	949.605	1864.09	750.156	1.61557	0.00040392	0.00539008	Xdh
ENSMUSG00000018076	1683.01	1837.83	1339.62	303.909	381.09	901.212	1.6115	0.000797549	0.00894913	Med13l
ENSMUSG00000037119	1561.03	2488.13	1960.21	541.751	319.052	1099.63	1.61116	0.00132678	0.012972	Fam91a1
ENSMUSG00000024542	2891.29	3063.57	3303.25	845.66	773.997	1403.66	1.61108	8.63873e-07	4.5074e-05	Cep192
ENSMUSG00000025898	561.279	580.901	677.94	142.705	94.534	352.676	1.6109	0.00249174	0.0206993	Cwf19l2
ENSMUSG00000027646	425.287	434.311	344.106	134.777	88.6256	163.857	1.61055	5.98183e-06	0.00020444	Src
ENSMUSG00000032192	200.28	325.928	196.877	118.921	64.9921	51.8453	1.60899	0.00117897	0.0118907	Gnb5
ENSMUSG00000026499	1303.06	1965.71	1707.69	395.522	514.028	720.713	1.60816	4.66797e-06	0.000170719	Acbd3
ENSMUSG00000040225	11938.5	11708.5	10290.6	2210.17	2516.97	6404.49	1.60753	0.000587657	0.00715288	Prrc2c
ENSMUSG00000079487	4043.52	4012.51	3245.89	1077.34	573.112	2051.41	1.60738	0.000960375	0.0101727	Med12
ENSMUSG00000049470	2866.56	3011.33	3215.08	493.301	788.768	1703.21	1.60519	0.0009597	0.0101727	Aff4
ENSMUSG00000038876	280.228	336.065	311.578	52.8537	67.9463	180.498	1.60513	0.00372574	0.027561	Rnf146
ENSMUSG00000037788	819.254	1119.7	1135.04	343.549	242.243	417.322	1.60486	1.37241e-06	6.60996e-05	Vopp1
ENSMUSG00000027363	2060.5	2210.54	2362.52	649.22	490.395	1033.7	1.60439	6.57505e-06	0.000221191	Usp8
ENSMUSG00000036093	2558.31	2889.69	2193.89	912.608	511.074	1081.71	1.60372	9.95389e-06	0.000310375	Arl5a
ENSMUSG00000086410	214.292	149.709	248.236	47.5683	50.2212	100.49	1.60286	0.00110433	0.01135	Gm16158
ENSMUSG00000041040	1894.83	2665.13	3190.26	994.531	623.333	931.935	1.60005	2.76964e-06	0.000112314	Fam117b
ENSMUSG00000087141	979.148	1215.6	1082.82	203.487	236.335	636.865	1.59966	0.00154663	0.0146757	Plcxd2
ENSMUSG00000056211	2150.34	3387.16	5069.14	1510.74	1107.82	882.01	1.59914	0.000134137	0.00241715	R3hdm1
ENSMUSG00000028385	647.82	637.042	509.311	143.586	147.709	298.91	1.59195	0.000113409	0.00211081	Snx30
ENSMUSG00000026571	1346.74	1429.25	1478.29	521.49	277.694	603.581	1.59111	1.13652e-05	0.000346109	Dcaf6
ENSMUSG00000022911	455.782	534.897	546.974	129.492	129.984	248.345	1.58399	4.93944e-05	0.00108591	Arl13b
ENSMUSG00000019978	5515.54	5839.42	5617.83	1501.05	1072.37	3082.55	1.58347	0.000310125	0.00445766	Epb41l2
ENSMUSG00000026840	632.161	608.192	1800.14	371.738	463.807	183.059	1.58269	0.00622409	0.0390327	Lamc3
ENSMUSG00000025025	1631.91	2513.08	4030.83	1354.82	830.126	544.695	1.58238	0.00127569	0.0125898	Mxi1
ENSMUSG00000005087	4828.16	5960.28	6584.24	2204.88	1861.14	1742.26	1.58033	2.63815e-10	6.76967e-08	Cd44
ENSMUSG00000003847	5513.89	4569.24	3828.82	1033.29	623.333	2989.74	1.5803	0.00669131	0.0408977	Nfat5
ENSMUSG00000041229	1112.67	1387.15	1431.21	356.763	192.022	760.397	1.57888	0.00249269	0.0206993	Phf8
ENSMUSG00000038059	380.78	588.698	315.002	162.966	135.893	130.573	1.57859	2.9235e-05	0.000724076	Smim3
ENSMUSG00000095990	144.235	143.471	190.885	80.1615	23.6335	51.8453	1.57732	0.00300973	0.0236259	Zfp97
ENSMUSG00000112481	116.212	60.0394	134.39	39.6403	23.6335	38.4039	1.57584	0.00426809	0.0301618	Gm29684
ENSMUSG00000020901	1753.9	1557.91	990.374	591.962	493.349	359.076	1.57583	1.50033e-05	0.000430113	Pik3r5
ENSMUSG00000033902	833.265	1120.48	1247.17	372.619	268.831	425.643	1.57544	1.19503e-06	5.91955e-05	Mapkbp1
ENSMUSG00000008730	3183.88	3549.34	2470.37	960.176	389.953	1737.78	1.57236	0.00351921	0.026357	Hipk1
ENSMUSG00000060935	480.508	654.196	1271.14	342.668	118.167	343.715	1.5709	0.00532349	0.0353536	Tmem263
ENSMUSG00000037369	1555.26	1830.03	1903.71	421.949	310.19	1043.31	1.56961	0.0016822	0.0155073	Kdm6a
ENSMUSG00000023026	2934.15	3303.73	3121.78	1158.38	514.028	1476.63	1.56758	0.00024613	0.00377188	Dip2b
ENSMUSG00000057329	6209.51	6371.98	2598.77	1453.48	2073.84	1606.56	1.56508	0.000214779	0.00342704	Bcl2
ENSMUSG00000068250	398.912	382.069	364.65	143.586	41.3586	195.86	1.56489	0.00501409	0.0337954	Amn1
ENSMUSG00000042207	1846.21	2566.1	5328.51	1108.17	1066.46	1123.31	1.56224	0.000451123	0.00589743	Kdm5b
ENSMUSG00000046836	1908.02	2027.31	1630.65	598.128	319.052	960.738	1.56143	0.000429962	0.00569189	Brox
ENSMUSG00000049044	448.364	354.779	665.1	177.941	150.664	167.057	1.56126	1.7664e-05	0.000482538	Rapgef4
ENSMUSG00000047777	1143.99	1355.18	838.009	321.527	413.586	398.76	1.56066	4.35849e-07	2.58422e-05	Phf13
ENSMUSG00000028572	825.023	1058.1	1596.41	350.596	218.61	604.221	1.56059	0.00115965	0.0117337	Hook1
ENSMUSG00000017418	1012.12	1473.7	1771.89	402.569	339.731	697.031	1.5589	0.000144434	0.00255173	Arl5b
ENSMUSG00000041328	3239.93	2770.39	2497.76	972.508	487.441	1427.99	1.5547	0.000366294	0.00502067	Pcf11
ENSMUSG00000035236	1109.37	848.35	1628.08	282.767	186.114	746.316	1.5546	0.00693084	0.0419522	Scai
ENSMUSG00000043384	515.949	802.345	505.887	195.559	206.793	219.542	1.55212	1.86765e-06	8.4249e-05	Gprasp1
ENSMUSG00000091491	1580.81	983.243	824.313	297.743	301.327	553.016	1.55124	0.000290234	0.00423396	Vmn2r97
ENSMUSG00000030208	3318.22	4147.4	3585.72	1247.35	688.325	1830.59	1.54975	0.00015734	0.00273043	Emp1
ENSMUSG00000005802	512.652	628.465	426.28	163.847	91.5798	273.308	1.54975	0.00101794	0.0106154	Slc30a4
ENSMUSG00000025757	1295.64	1987.54	2448.97	589.319	446.082	922.974	1.54497	0.000185885	0.00311193	Hspa4l
ENSMUSG00000022507	1400.31	1639.78	1468.87	416.663	434.265	689.35	1.54449	8.61895e-07	4.5074e-05	1810013L24Rik
ENSMUSG00000047881	524.191	725.931	536.702	210.534	233.381	173.458	1.54363	3.84728e-07	2.44803e-05	Rell1
ENSMUSG00000020572	3461.64	4899.06	4679.67	1742.41	1202.35	1523.99	1.54286	6.5722e-08	6.05145e-06	Nampt
ENSMUSG00000020130	1616.25	2213.66	1813.83	537.346	345.64	1047.15	1.54265	0.00083079	0.0092143	Tbc1d15
ENSMUSG00000038708	2094.29	2455.38	2231.55	649.22	342.686	1333.26	1.53983	0.00241112	0.0202258	Golga4
ENSMUSG00000028228	2046.49	2498.26	1956.78	624.555	369.273	1236.61	1.53882	0.00130272	0.0127927	Cpne3
ENSMUSG00000024423	442.595	510.725	246.524	177.06	62.0379	168.977	1.53648	0.00350798	0.0263379	Impact
ENSMUSG00000017291	1739.06	1669.41	1540.77	414.902	280.648	1004.9	1.53573	0.00242847	0.0203277	Taok1
ENSMUSG00000024317	1937.69	2824.19	3053.3	961.938	909.889	828.244	1.53366	6.24594e-08	5.91975e-06	Rnf138
ENSMUSG00000048874	2486.61	3162.6	3041.31	696.788	703.096	1596.96	1.53318	0.000274075	0.00406747	Phf3
ENSMUSG00000000282	1917.09	2079.55	1129.04	561.13	369.273	834.645	1.5328	0.000348474	0.00486156	Mnt
ENSMUSG00000031278	2503.92	3575.08	2808.49	1013.03	478.578	1572.64	1.53265	0.00112198	0.0114712	Acsl4
ENSMUSG00000024073	5607.03	5002.77	5983.33	1344.25	945.34	3444.83	1.53121	0.0027602	0.0221566	Birc6
ENSMUSG00000003382	1284.1	1431.59	1115.35	326.812	183.16	810.322	1.53007	0.00586954	0.037685	Etv3
ENSMUSG00000025234	3821.81	4506.08	3869.05	1175.11	1025.1	2018.77	1.52899	1.19408e-05	0.000361527	Arih1
ENSMUSG00000021843	2170.94	2577.02	4067.64	937.273	847.851	1265.41	1.52895	2.15124e-05	0.000568808	Ktn1
ENSMUSG00000002996	1098.66	1263.95	1191.53	225.509	292.464	709.832	1.52828	0.00178726	0.0161711	Hbp1
ENSMUSG00000030275	5828.73	5803.55	3531.79	1486.07	841.943	2930.22	1.52619	0.00260669	0.0214187	Etnk1
ENSMUSG00000040407	2775.9	2259.67	3109.79	776.069	847.851	1200.76	1.52576	4.14235e-07	2.54561e-05	Akap9
ENSMUSG00000021366	2296.22	2434.33	1818.11	756.689	516.983	996.581	1.52295	8.07466e-06	0.000261683	Hivep1
ENSMUSG00000047712	801.121	553.61	931.311	183.226	342.686	275.228	1.52204	7.27895e-05	0.00148938	Ust
ENSMUSG00000030213	2365.45	2078.77	1754.77	648.339	428.357	1078.51	1.51901	0.000208485	0.00336088	Atf7ip
ENSMUSG00000038128	2662.99	2347	2064.64	711.763	714.913	1038.83	1.51756	1.14119e-07	9.11379e-06	Camk4
ENSMUSG00000025780	1280.81	881.878	625.725	310.956	354.502	311.072	1.51669	2.72231e-05	0.000683985	Itih5
ENSMUSG00000040351	1519	1428.47	1235.19	314.48	351.548	792.4	1.51497	0.000575412	0.00707535	Ankib1
ENSMUSG00000020393	1070.63	1299.82	1388.41	348.835	378.136	585.019	1.5135	3.44751e-06	0.000135929	Kremen1
ENSMUSG00000008200	5389.44	4782.88	3541.21	1581.21	1370.74	1848.51	1.51268	1.08254e-07	8.77976e-06	Fnbp4
ENSMUSG00000032525	4713.59	3653.05	5299.4	1072.93	1468.23	2247.27	1.51216	4.55402e-05	0.00102715	Nktr
ENSMUSG00000038205	787.934	975.446	1318.22	274.839	558.341	256.026	1.51181	0.000480402	0.00616371	Prkab2
ENSMUSG00000006262	810.188	962.191	869.681	297.743	97.4881	524.853	1.51172	0.00868905	0.0489863	Mob1b
ENSMUSG00000020263	771.45	805.464	2045.8	444.852	555.387	275.228	1.51019	0.00336003	0.0255464	Appl2
ENSMUSG00000033623	1004.7	993.38	648.836	268.673	206.793	448.046	1.50944	0.000242623	0.00374588	Pcgf3
ENSMUSG00000030199	1674.77	1540.75	433.984	519.728	262.923	496.05	1.50913	0.00808712	0.0467631	Etv6
ENSMUSG00000021738	1665.71	1503.33	1341.33	357.644	268.831	953.697	1.50758	0.0037288	0.0275706	Atxn7
ENSMUSG00000021067	848.925	678.368	650.548	220.224	94.534	444.845	1.50757	0.0071944	0.0430837	Sav1
ENSMUSG00000069539	1386.3	2042.9	1395.26	547.036	443.128	702.791	1.50549	4.1503e-06	0.000156541	Scyl2
ENSMUSG00000018199	121.157	188.695	192.597	56.3773	35.4502	80.6482	1.50438	0.00176146	0.0160173	Trove2
ENSMUSG00000036503	670.898	903.711	1030.61	272.197	239.289	402.601	1.50216	1.93114e-05	0.000522979	Rnf13
ENSMUSG00000033392	1003.05	1094.75	757.547	261.626	221.564	519.093	1.50166	0.000451836	0.00589874	Clasp2
ENSMUSG00000097245	159.895	187.916	122.406	36.1167	41.3586	85.7687	1.50085	0.00398048	0.0288857	Gm5421
ENSMUSG00000040865	2099.23	1755.96	1507.39	527.656	254.06	1107.31	1.50022	0.00556941	0.0365373	Ino80d
ENSMUSG00000034636	1840.44	2045.24	1791.58	454.542	375.182	1171.32	1.49994	0.00213373	0.0185439	Zyg11b
ENSMUSG00000053470	2307.76	3030.04	6232.43	1494.88	815.355	1788.98	1.49519	0.00263711	0.0215892	Kdm3a
ENSMUSG00000039191	6596.89	8818	9065.74	2261.26	1293.93	5124.36	1.49483	0.00424757	0.0301005	Rbpj
ENSMUSG00000019979	1326.96	1608.59	1703.41	413.14	638.104	600.381	1.49403	3.89834e-07	2.46051e-05	Apaf1
ENSMUSG00000029287	570.346	683.826	510.167	262.507	132.938	224.023	1.49317	4.15276e-05	0.000957335	Tgfbr3
ENSMUSG00000078671	4015.5	4364.17	4576.95	1322.22	1193.49	2086.61	1.49084	1.77127e-06	8.13069e-05	Chd2
ENSMUSG00000027828	3801.21	6080.36	5031.48	2239.24	906.935	2156.38	1.48968	0.000556674	0.00689835	Ssr3
ENSMUSG00000061143	231.6	155.947	255.083	51.0919	59.0837	115.852	1.48814	0.0026462	0.0216071	Maml3
ENSMUSG00000026781	846.452	976.226	990.374	221.986	242.243	533.814	1.48758	0.000584621	0.00714479	Acbd5
ENSMUSG00000029826	13582	15823.9	11962.4	5036.08	4375.15	5338.78	1.4872	1.68937e-10	4.58447e-08	Zc3hav1
ENSMUSG00000031953	204.401	227.682	179.757	50.211	100.442	72.9674	1.48691	0.000259612	0.00390863	Tmem170
ENSMUSG00000030729	595.072	622.227	617.165	167.37	121.122	360.357	1.48514	0.00160139	0.014974	Pgm2l1
ENSMUSG00000019820	4713.59	4013.29	6117.72	1152.21	1010.33	3136.96	1.48442	0.00333398	0.0254198	Utrn
ENSMUSG00000039633	99.7281	120.859	95.8703	39.6403	17.7251	51.2052	1.48185	0.00483036	0.0329534	Lonrf1
ENSMUSG00000039384	488.75	654.196	803.77	196.44	150.664	344.355	1.48094	0.00061577	0.00740295	Dusp10
ENSMUSG00000062078	2009.4	2361.03	2033.82	747.88	330.869	1208.44	1.48064	0.00227175	0.0193786	Qk
ENSMUSG00000032594	7125.2	9015.27	8632.61	2727.25	3326.41	2833.57	1.4801	9.1475e-11	2.90589e-08	Ip6k1
ENSMUSG00000079418	604.962	603.513	594.053	207.01	209.747	228.503	1.47858	1.17417e-10	3.40357e-08	Atg4a
ENSMUSG00000028214	578.588	961.411	1269.43	365.572	440.174	207.381	1.47828	0.00108929	0.011225	Gem
ENSMUSG00000018501	6361.17	7459.71	6721.19	1726.55	1787.28	3855.11	1.47787	0.000224077	0.00352865	Ncor1
ENSMUSG00000030754	2716.56	4134.92	3383.71	1368.03	632.196	1668.65	1.47695	0.000582169	0.00713044	Copb1
ENSMUSG00000041961	620.622	580.901	411.729	138.301	115.213	321.313	1.47532	0.00280957	0.022444	Znrf3
ENSMUSG00000033885	862.112	939.578	999.79	339.145	230.427	430.124	1.47406	6.32128e-06	0.000214636	Pxk
ENSMUSG00000033382	1412.68	1565.7	1337.05	374.381	372.227	802.001	1.473	0.000255658	0.0038865	Trappc8
ENSMUSG00000040054	6330.67	5812.13	4857.71	1581.21	1660.25	2877.09	1.47298	1.66413e-05	0.00046033	Baz2a
ENSMUSG00000042599	1835.49	2286.96	3721.82	409.616	1285.07	1146.36	1.46701	0.00448055	0.0312743	Kdm7a
ENSMUSG00000039840	709.635	739.187	689.924	181.464	162.48	425.003	1.46477	0.00132022	0.0129402	Epg5
ENSMUSG00000028126	1650.87	2087.35	1610.11	692.384	319.052	918.493	1.46447	0.000823529	0.00919666	Pip5k1a
ENSMUSG00000046138	999.753	897.473	783.226	263.388	262.923	440.365	1.4633	1.55541e-05	0.000438681	9930021J03Rik
ENSMUSG00000032898	632.985	675.249	846.569	265.149	192.022	317.472	1.46231	5.53446e-06	0.00019424	Fbxo21
ENSMUSG00000028565	135.169	61.5989	110.422	44.0448	23.6335	40.9642	1.46171	0.00801415	0.0464441	Nfia
ENSMUSG00000020564	1897.31	1943.87	1939.66	667.719	827.172	613.822	1.46165	2.96774e-10	7.37367e-08	Atxn7l1
ENSMUSG00000006920	2123.96	2372.73	3221.07	754.927	1131.45	926.174	1.45945	2.16733e-06	9.34578e-05	Ezh1
ENSMUSG00000049878	1065.69	1185.19	2581.65	617.508	301.327	833.365	1.45909	0.00568502	0.0369397	Rlf
ENSMUSG00000021728	2199.79	2938.81	2933.46	1383.89	930.569	621.503	1.45905	0.000126899	0.00230703	Emb
ENSMUSG00000041763	3460.81	4159.88	4347.55	1304.61	942.385	2099.41	1.45858	9.12844e-05	0.00176187	Tpp2
ENSMUSG00000031938	264.568	266.669	271.347	95.1367	53.1754	136.974	1.45845	0.000743652	0.00850284	4931406C07Rik
ENSMUSG00000019907	3627.3	4057.73	4713.91	1180.4	1113.73	2217.19	1.45649	7.92258e-05	0.00157977	Ppp1r12a
ENSMUSG00000024759	4792.72	5244.48	3112.36	946.962	889.21	2950.06	1.45648	0.0074471	0.0441217	Atl3
ENSMUSG00000038608	4049.29	2384.42	1470.58	720.572	815.355	1343.5	1.45561	0.00212845	0.0185298	Dock10
ENSMUSG00000045934	78.2989	106.823	108.71	22.9033	32.496	50.5651	1.45467	0.00576304	0.0372149	Mtmr11
ENSMUSG00000028273	6089.18	6288.55	5811.28	1614.68	927.614	4094.5	1.45308	0.00757198	0.0446251	Pdlim5
ENSMUSG00000068036	297.536	446.787	413.441	101.303	215.656	113.932	1.45229	0.000717201	0.00829124	Afdn
ENSMUSG00000038658	1153.88	1472.92	1375.57	245.77	425.403	789.2	1.45203	0.00213239	0.0185439	Ric1
ENSMUSG00000089682	445.892	507.606	659.964	221.986	112.259	248.985	1.44999	0.000401552	0.00536763	Bcl2l2
ENSMUSG00000055320	904.97	567.646	384.337	171.775	135.893	368.037	1.4487	0.00665016	0.0407257	Tead1
ENSMUSG00000054293	371.714	402.342	551.254	85.4468	115.213	281.629	1.44765	0.00705526	0.0425081	P2ry10b
ENSMUSG00000026342	253.853	255.752	206.292	92.494	41.3586	122.252	1.44722	0.00233233	0.0197508	Slc35f5
ENSMUSG00000047454	882.717	1094.75	1336.19	480.088	242.243	485.169	1.44699	0.000174877	0.00298186	Gphn
ENSMUSG00000090523	876.123	1245.23	960.415	347.073	313.144	464.687	1.44697	2.90786e-06	0.00011671	Gypc
ENSMUSG00000034723	631.336	661.993	819.177	184.107	212.701	375.078	1.44468	0.00019933	0.00327034	Tmx4
ENSMUSG00000002028	7093.88	4958.32	4416.88	1098.48	1763.65	3187.52	1.44421	0.00172398	0.015818	Kmt2a
ENSMUSG00000024603	1610.48	2279.94	1728.23	519.728	765.134	783.44	1.44373	2.88843e-06	0.000116228	Dctn4
ENSMUSG00000041225	888.486	1030.03	990.374	357.644	271.785	432.684	1.44215	5.24556e-07	3.02984e-05	Arhgap12
ENSMUSG00000001687	2148.69	3187.55	3571.17	1410.31	626.287	1235.97	1.4413	0.000441367	0.00580077	Ubl3
ENSMUSG00000001627	1705.27	2633.16	1403.82	732.024	581.975	799.441	1.4391	3.64826e-05	0.000858739	Ifrd1
ENSMUSG00000008429	966.785	1124.38	1150.44	361.167	192.022	634.944	1.43902	0.00222292	0.0190955	Herpud2
ENSMUSG00000031592	1174.48	1188.31	1654.62	376.142	354.502	747.596	1.43674	0.000432446	0.00571713	Pcm1
ENSMUSG00000027858	216.764	206.629	284.187	98.6603	32.496	124.173	1.4367	0.00786019	0.0457722	Tspan2
ENSMUSG00000060012	667.601	882.658	1002.36	181.464	262.923	496.69	1.4349	0.0018283	0.0164379	Kif13b
ENSMUSG00000027381	3303.39	3049.54	4688.23	1287.87	912.844	1876.67	1.43451	0.000139647	0.00249817	Bcl2l11
ENSMUSG00000035614	1131.63	1289.68	1087.1	292.457	262.923	736.715	1.43449	0.0024328	0.0203431	Togaram1
ENSMUSG00000018209	6313.36	7360.68	5414.1	1915.07	1084.19	4072.73	1.43107	0.00466531	0.0321701	Stk4
ENSMUSG00000000915	4603.15	5327.14	6786.25	2160.84	3146.21	903.132	1.43022	0.00322626	0.0247795	Hip1r
ENSMUSG00000032637	9018.38	9606.31	10042.4	4053.88	2200.87	4374.84	1.42994	2.48772e-05	0.000635242	Atxn2l
ENSMUSG00000070691	3002.56	2662.01	2766.54	1092.31	1373.7	674.629	1.42865	2.71038e-05	0.000683181	Runx3
ENSMUSG00000036402	965.961	1139.19	1000.65	465.113	351.548	334.754	1.42847	1.02387e-07	8.47967e-06	Gng12
ENSMUSG00000072847	119.509	121.638	110.422	29.9504	32.496	65.2866	1.42788	0.00462856	0.0319872	A530017D24Rik
ENSMUSG00000058793	5958.13	5759.11	4755.85	1871.9	1364.83	2881.57	1.42691	6.43927e-05	0.00134793	Cds2
ENSMUSG00000021892	2754.47	2981.7	2326.57	1014.79	522.891	1454.23	1.42618	0.000758809	0.00861323	Sh3bp5
ENSMUSG00000050921	4682.27	5928.31	8780.69	1921.23	1716.38	3577.96	1.42511	0.000747634	0.0085359	P2ry10
ENSMUSG00000062198	296.712	229.242	463.088	117.159	144.755	109.451	1.42433	0.000461695	0.00597265	2700097O09Rik
ENSMUSG00000024594	1372.29	1870.58	1958.49	656.267	762.18	527.414	1.42323	1.26336e-06	6.19916e-05	Prrc1
ENSMUSG00000031666	1200.86	1423.01	1471.44	390.237	354.502	777.039	1.42211	0.000353539	0.00490598	Rbl2
ENSMUSG00000066877	562.104	608.192	507.599	258.102	88.6256	272.028	1.42202	0.00263525	0.0215853	Nck2
ENSMUSG00000095123	291.766	379.73	404.025	91.6131	91.5798	213.782	1.42125	0.00265131	0.0216376	Gm21781
ENSMUSG00000020246	655.238	811.702	1109.36	355.882	197.93	401.961	1.41993	0.000396613	0.00533349	Hcfc2
ENSMUSG00000029992	1008	1256.93	1238.61	364.691	262.923	674.629	1.41986	0.000779894	0.00879516	Gfpt1
ENSMUSG00000018427	762.384	978.565	1290.83	395.522	180.205	550.456	1.4197	0.00298651	0.0235268	Ypel2
ENSMUSG00000046985	2203.08	2764.15	2845.29	967.223	614.471	1330.7	1.41928	0.000101591	0.00192518	Tapt1
ENSMUSG00000052423	702.218	907.609	512.735	276.601	245.197	270.107	1.41924	1.52899e-05	0.000436738	B4galt3
ENSMUSG00000035778	1270.09	1513.46	942.439	530.299	274.739	581.179	1.41856	0.000363471	0.00498634	Ggta1
ENSMUSG00000072969	231.6	354.779	213.996	88.9704	50.2212	154.896	1.41819	0.00653536	0.0401957	Armcx5
ENSMUSG00000048756	1581.64	1633.54	2591.92	834.208	540.616	793.681	1.41699	4.52616e-05	0.00102234	Foxo3
ENSMUSG00000075327	890.959	1022.23	701.908	292.457	227.472	454.446	1.4144	0.000167039	0.00286696	Zbtb2
ENSMUSG00000001700	2726.45	2812.5	1763.33	968.104	378.136	1388.94	1.41298	0.00550469	0.0362259	Gramd3
ENSMUSG00000020577	3661.92	4759.49	2449.83	1594.42	1290.98	1198.2	1.41232	3.66993e-05	0.000862543	Tspan13
ENSMUSG00000022601	966.785	1074.47	734.435	250.174	304.281	485.809	1.41133	0.000175222	0.0029845	Zbtb11
ENSMUSG00000042851	397.264	277.585	438.264	116.278	147.709	155.536	1.4105	4.65626e-05	0.00103984	Zc3h6
ENSMUSG00000029104	5597.14	4545.84	3542.92	1360.1	1583.44	2202.46	1.41035	1.66746e-05	0.00046033	Htt
ENSMUSG00000040747	6534.25	7846.45	9700.02	4154.3	2304.27	2608.9	1.40825	4.43935e-05	0.00100709	Cd53
ENSMUSG00000034731	1597.3	1500.99	1953.36	339.145	593.791	969.698	1.40733	0.00139574	0.0135112	Dgkh
ENSMUSG00000045071	304.954	375.052	572.654	199.082	112.259	156.816	1.40645	0.000684615	0.00801516	E130308A19Rik
ENSMUSG00000001156	5096.02	5342.73	2813.62	1543.33	1317.57	2139.1	1.40486	0.000179421	0.00301987	Mxd1
ENSMUSG00000060657	3654.5	3946.23	4065.93	1170.71	1521.41	1717.93	1.40373	2.77389e-08	2.9158e-06	Marf1
ENSMUSG00000032515	1959.95	2853.82	2912.06	1183.04	558.341	1171.96	1.403	0.000398623	0.00535132	Csrnp1
ENSMUSG00000028053	1599.77	1368.43	1488.56	331.217	345.64	1003.62	1.40255	0.00534387	0.0354589	Ash1l
ENSMUSG00000000142	304.954	336.845	197.732	94.2558	91.5798	129.293	1.40179	0.000323832	0.00459456	Axin2
ENSMUSG00000033460	97.2555	153.607	161.781	44.9257	76.8088	39.684	1.40002	0.00375238	0.0277187	Armcx1
ENSMUSG00000040451	450.837	450.686	471.648	179.703	135.893	197.78	1.3997	7.19797e-07	3.9395e-05	Sgms1
ENSMUSG00000024290	1962.42	2318.93	2497.76	806.9	336.777	1419.02	1.3994	0.00721353	0.0431461	Rock1
ENSMUSG00000029823	12131.4	7479.2	10045.8	4503.14	2611.5	4123.94	1.3989	4.70184e-05	0.00104542	Luc7l2
ENSMUSG00000068966	351.109	361.796	268.779	77.5188	88.6256	202.261	1.39849	0.00440013	0.0309135	Zbtb34
ENSMUSG00000054150	1065.69	892.015	624.013	260.745	274.739	443.565	1.39327	0.000250063	0.00381505	Syne3
ENSMUSG00000056536	515.949	431.192	534.991	147.11	135.893	276.508	1.391	0.000483582	0.0061916	Pign
ENSMUSG00000039089	1063.22	1019.11	833.729	375.261	165.434	564.537	1.38993	0.00366459	0.0271728	L3mbtl3
ENSMUSG00000021706	433.529	423.395	380.057	95.1367	138.847	235.544	1.38977	0.00130527	0.0128096	Zfyve16
ENSMUSG00000040325	1374.76	1543.09	902.208	499.468	248.152	704.712	1.38824	0.00271618	0.0219496	Dcaf1
ENSMUSG00000033411	684.909	812.482	1397.82	304.79	197.93	597.821	1.3881	0.00748752	0.0442778	Ctdspl2
ENSMUSG00000019984	759.087	1030.03	795.21	260.745	227.472	494.13	1.38654	0.00064575	0.00768585	Med23
ENSMUSG00000030352	417.045	338.404	386.049	192.916	144.755	99.8501	1.38559	0.000212807	0.003406	Tspan9
ENSMUSG00000104101	347.812	297.858	320.994	68.7098	183.16	124.813	1.38388	0.00184502	0.0165407	Gm37881
ENSMUSG00000033319	858.815	1011.31	819.177	292.457	215.656	515.892	1.38293	0.000660766	0.00781637	Fem1c
ENSMUSG00000015839	810.188	1037.04	608.605	311.837	132.938	490.93	1.38199	0.00796761	0.0462943	Nfe2l2
ENSMUSG00000037730	504.41	749.323	731.011	190.273	189.068	378.278	1.38011	0.000955275	0.0101601	Mynn
ENSMUSG00000025907	1157.18	1440.17	1532.21	443.09	259.968	877.529	1.37914	0.00448807	0.0313065	Rb1cc1
ENSMUSG00000037533	6242.48	6000.83	4843.16	1580.33	1267.35	3719.42	1.37808	0.00310683	0.0241226	Rapgef6
ENSMUSG00000045671	919.806	1060.44	1368.72	390.237	304.281	590.78	1.3739	0.000192325	0.0031929	Spred2
ENSMUSG00000024054	3760	4130.25	3318.65	1213.87	998.515	2110.93	1.3719	0.000186667	0.00311835	Smchd1
ENSMUSG00000055296	1200.03	807.803	920.184	288.934	265.877	570.938	1.37173	0.000973569	0.0102899	Tmem245
ENSMUSG00000036257	721.998	1017.55	780.658	290.695	147.709	529.334	1.37075	0.00644436	0.0398238	Pnpla8
ENSMUSG00000034973	822.551	828.856	823.457	220.224	259.968	473.008	1.36971	0.000372608	0.00508938	Dopey1
ENSMUSG00000018736	803.594	1241.34	1182.97	463.351	189.068	589.5	1.36959	0.00415169	0.0297603	Ndel1
ENSMUSG00000045962	7563.67	6936.51	6087.76	2396.92	1057.6	4508.62	1.36909	0.00860016	0.0486162	Wnk1
ENSMUSG00000028496	3168.22	4156.76	5404.69	1580.33	1654.34	1694.89	1.36867	2.37084e-06	0.000100029	Mllt3
ENSMUSG00000045205	754.966	885.777	858.553	207.891	192.022	562.617	1.36826	0.00576967	0.0372294	Dpy19l4
ENSMUSG00000022905	1295.64	1811.32	1123.91	479.207	316.098	839.125	1.36621	0.00225714	0.0192862	Kpna1
ENSMUSG00000026012	5157.84	5793.42	6287.21	1545.97	1211.22	3924.88	1.36586	0.00527794	0.0350958	Cd28
ENSMUSG00000042622	651.117	908.389	1336.19	436.924	437.22	252.826	1.36564	0.00100322	0.010511	Maff
ENSMUSG00000041936	211.819	149.709	159.213	79.2806	64.9921	57.6059	1.36561	0.000354047	0.00490867	Agrn
ENSMUSG00000027809	921.454	1105.66	750.699	334.74	218.61	517.813	1.36503	0.000857093	0.00944428	Etfdh
ENSMUSG00000020300	707.987	766.478	783.226	189.392	209.747	473.648	1.36292	0.0021568	0.0186831	Cpeb4
ENSMUSG00000024789	7203.5	9111.18	6743.45	3014.42	2511.06	3455.71	1.35913	2.40834e-07	1.6781e-05	Jak2
ENSMUSG00000036769	452.485	476.417	478.496	145.348	194.976	209.941	1.35824	2.48768e-06	0.000103967	Wdr44
ENSMUSG00000034724	2768.48	3030.04	3578.02	1051.79	581.975	2016.84	1.35801	0.00483233	0.0329534	Cnot6l
ENSMUSG00000040631	91.4861	107.603	91.5904	51.0919	20.6793	37.7638	1.35664	0.00660185	0.0405091	Dok4
ENSMUSG00000038518	3055.31	3002.75	2295.75	1131.07	599.7	1526.56	1.35502	0.00088969	0.00969799	Jarid2
ENSMUSG00000073700	562.928	634.703	610.317	205.249	109.305	385.959	1.35374	0.00615778	0.038741	Klhl21
ENSMUSG00000042211	1744.83	2193.39	1787.3	739.952	386.998	1107.95	1.35196	0.00176659	0.0160304	Fbxo38
ENSMUSG00000026358	3911.65	5940.01	4347.55	2825.03	1190.54	1541.92	1.35186	0.00112832	0.0114984	Rgs1
ENSMUSG00000063550	1946.76	2790.66	1797.57	701.193	711.959	1143.16	1.35151	0.000114161	0.00211224	Nup98
ENSMUSG00000040929	371.714	301.757	546.118	103.946	159.526	214.422	1.34962	0.00208799	0.0182793	Rfx3
ENSMUSG00000039968	1978.9	1876.04	1859.2	662.433	549.479	1022.18	1.34957	3.11081e-05	0.000760836	Rsbn1l
ENSMUSG00000040760	1559.38	1519.7	1602.4	594.604	345.64	889.69	1.34842	0.00073879	0.00847591	Appl1
ENSMUSG00000062861	388.198	339.184	530.711	221.986	94.534	171.537	1.348	0.00175008	0.0159808	Zfp28
ENSMUSG00000047407	2575.62	2601.19	2603.05	966.342	537.662	1543.84	1.34799	0.00149066	0.0142537	Tgif1
ENSMUSG00000074151	8218.09	5484.64	4746.44	2116.79	2437.2	2697.87	1.3471	1.70049e-05	0.0004678	Nlrc5
ENSMUSG00000039218	34434.2	26472.7	28515.4	9497.81	11796.1	13925.9	1.34422	4.42596e-07	2.61239e-05	Srrm2
ENSMUSG00000037110	698.097	530.218	832.873	261.626	156.572	387.239	1.34306	0.00177547	0.0160924	Ralgapa2
ENSMUSG00000027589	2022.58	1858.88	2731.45	809.543	384.044	1408.14	1.34185	0.00743733	0.0441139	Pcmtd2
ENSMUSG00000022906	2189.07	2179.35	1827.53	867.682	413.586	1154.68	1.34183	0.00155488	0.0146972	Parp9
ENSMUSG00000003623	587.654	827.297	633.429	240.484	189.068	373.158	1.33986	0.000370817	0.00506934	Crot
ENSMUSG00000020802	996.457	1211.71	1069.13	622.793	168.389	496.69	1.3396	0.00716446	0.0429937	Ube2o
ENSMUSG00000021428	1711.04	2191.05	1163.28	693.265	611.517	695.751	1.33871	4.3552e-05	0.000992365	Riok1
ENSMUSG00000020689	2019.29	2239.39	3151.74	1011.27	1161	764.878	1.338	2.71757e-05	0.000683893	Itgb3
ENSMUSG00000039428	667.601	1029.25	968.975	356.763	265.877	425.643	1.33783	7.24939e-05	0.00148527	Tmem135
ENSMUSG00000026457	2744.58	3707.63	3334.06	1471.98	1134.41	1264.77	1.33608	1.30002e-07	1.00738e-05	Adipor1
ENSMUSG00000021987	1878.35	2194.17	1894.29	715.287	617.425	1024.1	1.33535	7.70887e-06	0.000251389	Mtmr6
ENSMUSG00000045817	5943.3	6018.76	7382.01	1947.66	1299.84	4411.97	1.33526	0.00618039	0.0388677	Zfp36l2
ENSMUSG00000038007	119.509	131.775	89.8784	28.1887	56.1295	53.1254	1.33379	0.00624392	0.0391414	Acer2
ENSMUSG00000001419	4378.97	4343.89	4451.98	1469.33	915.798	2834.85	1.33353	0.00301372	0.0236341	Mef2d
ENSMUSG00000003154	1214.87	1152.45	1096.52	377.023	446.082	549.816	1.33306	4.45608e-07	2.61239e-05	Foxj2
ENSMUSG00000029426	2099.23	2561.42	2225.56	834.208	596.746	1294.85	1.33262	0.000256434	0.0038865	Scarb2
ENSMUSG00000013663	1351.69	1898.65	2385.63	791.044	395.861	1043.95	1.33234	0.00288053	0.0228646	Pten
ENSMUSG00000024515	1638.51	1851.09	1755.62	517.086	590.837	970.339	1.3323	7.80633e-05	0.00156939	Smad4
ENSMUSG00000010453	2960.52	3932.19	2807.63	1366.27	1113.73	1374.86	1.32925	4.45292e-07	2.61239e-05	Kansl3
ENSMUSG00000042390	2696.78	2812.5	2875.25	1070.29	490.395	1769.14	1.3289	0.00549831	0.0362259	Gatad2b
ENSMUSG00000025195	397.264	396.884	385.193	122.444	85.6714	255.386	1.32816	0.00548881	0.0362058	Dnmbp
ENSMUSG00000057367	2710.79	3288.13	2597.91	1280.82	989.652	1152.12	1.3261	4.91728e-08	4.93399e-06	Birc2
ENSMUSG00000027806	813.484	974.666	597.477	216.7	230.427	499.891	1.32597	0.00343771	0.0259703	Tsc22d2
ENSMUSG00000026600	1145.64	1402.74	1902	600.771	407.678	761.037	1.32481	0.00033022	0.00466162	Soat1
ENSMUSG00000050989	209.347	170.762	156.645	87.2086	56.1295	67.8469	1.32386	0.000462665	0.00597822	Selenon
ENSMUSG00000097194	705.514	765.698	679.652	231.675	354.502	281.629	1.32234	2.72093e-06	0.00011066	9330175E14Rik
ENSMUSG00000028809	6237.54	6726.76	6087.76	2830.32	2259.95	2528.26	1.32102	2.20958e-10	5.86214e-08	Srrm1
ENSMUSG00000067851	3591.86	3354.41	3198.82	1136.35	735.592	2181.98	1.32066	0.00283547	0.0225986	Arfgef1
ENSMUSG00000023977	3983.35	4212.12	3681.59	1677.22	1093.05	1975.88	1.32029	1.8467e-05	0.000502721	Ubr2
ENSMUSG00000072889	253.029	271.347	349.242	110.993	56.1295	176.658	1.31924	0.00744432	0.0441217	Nfxl1
ENSMUSG00000028522	2358.03	3125.95	3315.23	928.464	1249.62	1349.9	1.31915	5.12364e-06	0.000184368	Mier1
ENSMUSG00000019699	1572.57	1415.22	2115.14	454.542	466.761	1118.83	1.31891	0.00398648	0.0289024	Akt3
ENSMUSG00000031155	2012.69	2191.83	1875.46	904.68	484.487	1039.47	1.31836	0.000257787	0.00389492	Pim2
ENSMUSG00000022964	947.829	1375.45	930.455	516.205	366.319	418.603	1.31773	2.3435e-05	0.000604748	Tmem50b
ENSMUSG00000021592	152.477	127.096	162.637	68.7098	29.5419	73.6075	1.31684	0.00550435	0.0362259	Arsk
ENSMUSG00000029502	1263.5	1557.13	1444.05	515.324	395.861	794.961	1.315	0.000180881	0.00303791	Golga3
ENSMUSG00000028879	712.932	938.019	737.859	317.122	230.427	405.161	1.31481	7.32897e-05	0.00149766	Stx12
ENSMUSG00000069255	477.211	541.135	373.209	168.251	186.114	204.821	1.31442	1.25899e-05	0.000377529	Dusp22
ENSMUSG00000070056	1185.2	1410.54	719.027	364.691	561.295	412.202	1.31441	0.00049266	0.00627981	Mfhas1
ENSMUSG00000097715	129.399	173.101	173.765	61.6627	97.4881	38.4039	1.31362	0.0069189	0.0418962	Gpr137b-ps
ENSMUSG00000037795	1306.36	1242.89	1305.38	500.349	248.152	794.321	1.31362	0.00383843	0.0282212	N4bp2
ENSMUSG00000028413	6891.95	8726.77	7433.37	3055.83	1731.15	4482.38	1.31301	0.00112519	0.011489	B4galt1
ENSMUSG00000000708	1814.89	1719.31	1491.13	516.205	537.662	964.578	1.31193	0.000202951	0.00329885	Kat2b
ENSMUSG00000078853	12752.8	15799	13647	5931.07	4534.68	6533.14	1.31096	3.18874e-07	2.08842e-05	Igtp
ENSMUSG00000019920	1795.11	2061.61	3590	989.245	561.295	1445.91	1.31026	0.00510648	0.0342907	Lims1
ENSMUSG00000037876	2861.62	3186.77	3064.43	882.657	667.646	2119.26	1.30965	0.0062095	0.0389881	Jmjd1c
ENSMUSG00000034602	2232.75	2807.04	2509.75	827.161	883.302	1330.7	1.30936	1.50305e-05	0.000430113	Mon2
ENSMUSG00000021559	165.664	171.541	144.661	65.1863	47.267	77.4479	1.30909	0.000552791	0.00687825	Dapk1
ENSMUSG00000048799	1119.26	1363.75	1086.24	383.189	236.335	815.443	1.30781	0.00817757	0.0471492	Cep120
ENSMUSG00000009741	3235.81	3356.75	3667.89	1441.14	747.409	1948.36	1.30734	0.00111795	0.011444	Ubp1
ENSMUSG00000020009	8700.24	9297.54	8159.25	3847.75	4118.14	2617.23	1.30646	1.9839e-06	8.74759e-05	Ifngr1
ENSMUSG00000038250	2203.91	3198.47	2847.86	1096.71	709.005	1524.63	1.30522	0.000489164	0.00625562	Usp38
ENSMUSG00000020340	7168.88	9162.64	6248.69	2856.74	2469.7	3805.83	1.30495	1.56945e-05	0.000440262	Cyfip2
ENSMUSG00000004317	322.262	311.893	196.021	104.827	94.534	133.774	1.30429	0.000627787	0.00751281	Clcn5
ENSMUSG00000009035	1668.18	1742.7	1386.7	709.121	537.662	689.35	1.30366	2.87014e-07	1.92803e-05	Tmem184b
ENSMUSG00000023243	257.974	329.047	290.179	142.705	112.259	99.8501	1.30335	6.72026e-05	0.00139327	Kcnk5
ENSMUSG00000027346	1462.13	1436.27	1358.45	559.369	333.823	823.124	1.30323	0.000828687	0.0092143	Gpcpd1
ENSMUSG00000017677	2613.53	3154.8	3217.65	1395.34	1152.13	1091.95	1.30323	5.05973e-08	5.01266e-06	Wsb1
ENSMUSG00000036959	421.99	411.699	592.341	155.918	262.923	167.057	1.30148	0.000360975	0.00496516	Bcorl1
ENSMUSG00000026987	1162.94	1041.72	781.514	256.341	522.891	439.085	1.29983	0.000620751	0.00745139	Baz2b
ENSMUSG00000018425	1578.34	2034.32	1529.64	724.977	809.447	562.617	1.29851	4.07329e-06	0.000154725	Dhx40
ENSMUSG00000036985	575.291	781.293	1527.93	480.088	339.731	351.396	1.29826	0.00423854	0.0300752	Zdhhc9
ENSMUSG00000047604	485.453	543.474	381.769	234.318	79.763	252.826	1.29776	0.0085388	0.0484443	Frat2
ENSMUSG00000055717	934.642	1345.04	865.401	430.758	295.419	547.256	1.29654	0.000393049	0.0052901	Slain1
ENSMUSG00000031422	2217.1	3742.72	2865.84	1327.51	756.272	1509.27	1.29342	0.000748203	0.00853617	Morf4l2
ENSMUSG00000005107	324.734	319.691	332.122	120.683	127.03	149.135	1.29239	2.96568e-06	0.000118726	Slc2a9
ENSMUSG00000028381	5642.47	6285.43	7843.39	2782.75	2041.34	3241.93	1.29194	1.4001e-05	0.000406599	Ugcg
ENSMUSG00000021357	3891.87	4156.76	4732.74	1940.61	1166.9	2104.53	1.29138	5.03606e-05	0.00110405	Exoc2
ENSMUSG00000028557	1273.39	1764.54	1527.93	588.438	407.678	866.008	1.28782	0.00052032	0.0065735	Rnf11
ENSMUSG00000038485	1092.06	1197.67	910.768	335.621	254.06	714.953	1.28743	0.00497995	0.0336363	Socs7
ENSMUSG00000020919	9666.21	11773.2	14252.1	4800	4191.99	5631.29	1.28671	2.30195e-06	9.76487e-05	Stat5b
ENSMUSG00000020366	2750.35	2767.27	2508.89	1057.96	608.562	1617.44	1.28556	0.00155182	0.0146843	Mapk9
ENSMUSG00000056493	3339.65	2920.88	1987.6	861.516	703.096	1813.94	1.28506	0.00488524	0.033204	Foxk1
ENSMUSG00000032316	2943.21	4173.91	4085.62	1525.71	1731.15	1346.7	1.2848	1.66591e-06	7.76081e-05	Clk3
ENSMUSG00000046230	1190.14	1053.42	1533.92	421.068	277.694	846.806	1.28298	0.00682908	0.0414803	Vps13a
ENSMUSG00000039753	1060.74	1264.73	1162.43	450.138	454.945	526.133	1.2821	2.0628e-08	2.39178e-06	Fbxl5
ENSMUSG00000031583	1003.87	980.904	1195.81	387.594	313.144	599.741	1.28193	0.000209848	0.0033759	Wrn
ENSMUSG00000022965	1209.1	1556.35	1509.96	829.803	443.128	481.969	1.28065	0.00030596	0.00440994	Ifngr2
ENSMUSG00000034893	1425.86	1712.29	1488.56	607.818	528.799	761.677	1.27965	1.22259e-06	6.03695e-05	Cog3
ENSMUSG00000026009	2831.12	3732.58	2256.38	1205.06	1007.38	1415.18	1.27964	3.90905e-05	0.000909187	Icos
ENSMUSG00000053113	3256.41	3321.66	1627.23	1279.94	1480.05	628.544	1.27799	0.00562025	0.0367117	Socs3
ENSMUSG00000038150	1091.24	1963.37	1063.99	647.458	466.761	581.819	1.27694	0.00050558	0.00642357	Ormdl3
ENSMUSG00000038369	1251.13	1179.74	1170.13	461.589	251.106	766.798	1.27564	0.00420589	0.0299518	Ncoa6
ENSMUSG00000035397	1126.68	1277.2	723.307	517.966	206.793	560.057	1.27554	0.006831	0.0414803	Klf16
ENSMUSG00000031229	5461.14	4560.66	5621.25	1450.83	1273.25	3731.58	1.27548	0.00726413	0.0433113	Atrx
ENSMUSG00000029640	1220.64	1367.65	984.383	413.14	280.648	775.119	1.27539	0.00414279	0.02976	Usp12
ENSMUSG00000096188	459.079	344.642	390.329	183.226	76.8088	226.583	1.2739	0.00615503	0.0387393	Cmtm4
ENSMUSG00000037395	458.255	435.871	387.761	155.038	183.16	193.3	1.27211	2.68349e-06	0.000109872	Rcor3
ENSMUSG00000049488	183.796	184.797	185.749	77.5188	50.2212	96.0098	1.27147	0.000985849	0.0103916	Tmem67
ENSMUSG00000022744	1597.3	2092.02	1491.98	759.332	401.769	980.58	1.26906	0.00176207	0.0160173	Cldnd1
ENSMUSG00000032578	4096.27	5329.48	1910.56	2089.48	1282.12	1332.62	1.26826	0.00551978	0.0362877	Cish
ENSMUSG00000028211	13692.4	12752.5	10950.6	4227.42	2519.92	8784.25	1.26698	0.00880869	0.0495445	Trp53inp1
ENSMUSG00000054414	1349.21	1297.48	1586.14	675.647	549.479	532.534	1.26604	2.7103e-07	1.83655e-05	Slc30a7
ENSMUSG00000023927	4181.16	5097.89	3879.32	1560.95	1946.81	1970.76	1.26484	3.0735e-07	2.02994e-05	Satb1
ENSMUSG00000028278	810.188	1291.24	1395.26	438.686	516.983	501.171	1.26477	7.39756e-05	0.00150382	Rragd
ENSMUSG00000024074	465.672	469.399	272.203	97.7794	162.48	241.305	1.26444	0.0074959	0.0442934	Crim1
ENSMUSG00000046139	918.982	1052.64	1125.62	362.929	218.61	700.871	1.26411	0.00728844	0.0433952	Patl1
ENSMUSG00000069237	1041.79	1093.97	1128.19	438.686	339.731	574.138	1.26167	2.08055e-05	0.000555748	Fam8a1
ENSMUSG00000102644	192.863	240.158	158.357	95.1367	41.3586	104.331	1.26159	0.00804245	0.0465736	Thap6
ENSMUSG00000026094	3978.41	5444.1	5807.86	2021.65	1355.97	2967.34	1.26144	0.000891774	0.00971394	Stk17b
ENSMUSG00000022749	938.763	935.68	1100.8	406.974	443.128	394.92	1.26119	2.37906e-08	2.56823e-06	Tbc1d23
ENSMUSG00000042650	2305.28	3559.48	6622.75	2197.83	1178.72	1829.31	1.26112	0.00810435	0.0468281	Alkbh5
ENSMUSG00000022863	380.78	658.874	543.55	215.819	316.098	135.694	1.2605	0.00410022	0.0294948	Btg3
ENSMUSG00000039262	7181.25	6622.27	4827.75	2137.05	1361.88	4284.6	1.25793	0.00790245	0.0460011	Prrc2b
ENSMUSG00000038116	865.409	873.301	908.2	286.291	392.907	430.124	1.25652	5.32103e-06	0.000188811	Phf20
ENSMUSG00000021258	1548.67	2045.24	1703.41	938.154	599.7	675.269	1.25561	2.52341e-05	0.000642258	Ccnk
ENSMUSG00000002546	2048.13	2887.35	2895.8	998.054	1290.98	1001.06	1.2541	7.06303e-06	0.000233244	Golga2
ENSMUSG00000054051	1796.75	1821.46	2017.56	606.937	738.547	1015.14	1.25354	2.23472e-05	0.00058495	Ercc6
ENSMUSG00000050565	2362.15	2841.35	1738.51	914.369	649.921	1340.3	1.25348	0.00108464	0.0111843	Tor1aip2
ENSMUSG00000075376	1058.27	1058.1	1254.87	249.293	437.22	726.474	1.25253	0.00491511	0.0333849	Rc3h2
ENSMUSG00000022848	571.17	751.663	373.209	237.842	183.16	286.749	1.2522	0.00152526	0.014496	Dirc2
ENSMUSG00000019564	454.134	462.382	332.122	245.77	85.6714	186.899	1.25049	0.0067856	0.041361	Arid3a
ENSMUSG00000043929	241.49	262.77	220.844	99.5412	73.8547	126.093	1.24827	0.000424525	0.00562794	Klhl15
ENSMUSG00000019996	736.834	867.843	609.461	271.316	280.648	376.998	1.24775	4.26309e-05	0.000978448	Map7
ENSMUSG00000022148	11092.1	10772	11332.4	3696.24	6635.1	3661.17	1.24758	0.000165427	0.00284552	Fyb
ENSMUSG00000019943	3041.29	3323.22	2451.54	755.808	1155.09	1804.34	1.24584	0.00163174	0.0151786	Atp2b1
ENSMUSG00000069769	2332.48	2477.21	3597.7	1108.17	670.6	1765.94	1.24296	0.0041784	0.0298514	Msi2
ENSMUSG00000039512	1175.31	1128.27	1045.16	328.574	295.419	786	1.24169	0.00641345	0.0396641	Uhrf1bp1
ENSMUSG00000037826	515.124	637.822	690.78	261.626	248.152	268.187	1.24149	2.15049e-06	9.29878e-05	Ppm1k
ENSMUSG00000022270	1908.02	2353.23	2876.96	952.248	593.791	1473.43	1.23757	0.00274235	0.0220811	Retreg1
ENSMUSG00000052302	519.245	562.967	444.256	158.561	132.938	350.116	1.2374	0.00749043	0.0442778	Tbc1d30
ENSMUSG00000006418	5872.42	6860.09	6075.78	2973.02	2153.6	2852.13	1.23542	3.93889e-07	2.46622e-05	Rnf114
ENSMUSG00000032253	1832.19	1721.65	1776.17	401.688	670.6	1189.24	1.23518	0.00514644	0.0344639	Phip
ENSMUSG00000024483	2443.75	1944.65	2116.85	613.103	581.975	1562.4	1.23515	0.0077589	0.045351	Ankhd1
ENSMUSG00000019487	861.288	920.865	864.545	499.468	401.769	225.943	1.23447	0.00102846	0.0106966	Trip10
ENSMUSG00000021948	2347.32	3086.18	2952.29	1116.98	1036.92	1404.94	1.23411	2.61369e-06	0.000107947	Prkcd
ENSMUSG00000028149	2593.75	2626.14	2299.18	1148.69	632.196	1410.7	1.23205	0.000755935	0.00859695	Rap1gds1
ENSMUSG00000032712	2426.44	2658.11	1493.69	673.004	611.517	1514.39	1.23007	0.00866928	0.0489362	Resf1
ENSMUSG00000039704	551.389	649.518	748.131	198.201	274.739	357.156	1.22965	0.000400141	0.0053646	Lmbrd2
ENSMUSG00000040297	1354.98	1728.67	1497.12	660.672	531.754	754.637	1.22857	3.90308e-06	0.000149889	Suco
ENSMUSG00000037487	4196	4319.72	3328.92	1356.58	915.798	2777.88	1.22776	0.00754241	0.0444938	Ubr5
ENSMUSG00000033014	1630.27	1656.15	1764.18	509.158	487.441	1154.04	1.22752	0.00363917	0.02701	Trim33
ENSMUSG00000022353	1598.12	1619.51	1897.72	707.359	428.357	1042.67	1.22592	0.00168953	0.0155475	Mtss1
ENSMUSG00000035597	2015.17	2011.71	2556.83	941.677	649.921	1216.12	1.22497	0.000213902	0.00341655	Prpf39
ENSMUSG00000038181	628.04	651.857	512.735	200.844	203.839	357.796	1.22382	0.000788502	0.00886668	Chpf2
ENSMUSG00000045210	1758.02	1694.36	1263.43	495.063	446.082	1072.11	1.22364	0.00483575	0.0329534	Vcpip1
ENSMUSG00000014547	365.12	361.016	375.777	133.896	97.4881	234.264	1.22242	0.00355236	0.0265314	Wdfy2
ENSMUSG00000025060	2843.49	2910.74	2044.09	828.923	1101.91	1410.7	1.22219	0.000170891	0.00292986	Slk
ENSMUSG00000015755	3021.51	3579.75	3240.76	1456.12	773.997	1982.92	1.22105	0.00218654	0.0188989	Tab2
ENSMUSG00000024544	2453.64	2575.46	4241.4	1016.55	1610.03	1355.02	1.22099	0.000590417	0.00717152	Ldlrad4
ENSMUSG00000038002	1277.51	1255.37	1169.28	368.214	446.082	769.998	1.22057	0.000903465	0.00982079	Cramp1l
ENSMUSG00000066324	1060.74	1322.43	1188.96	445.733	319.052	761.037	1.22004	0.00220196	0.0190118	Impad1
ENSMUSG00000046876	590.126	470.959	877.384	212.296	274.739	344.355	1.21991	0.00156162	0.0147299	Atxn1
ENSMUSG00000036197	744.252	825.737	640.277	312.718	162.48	467.888	1.21714	0.00599225	0.0381598	Gxylt1
ENSMUSG00000026565	1209.1	800.006	743.851	344.43	398.815	441.005	1.21687	0.000155417	0.00270304	Pou2f1
ENSMUSG00000026123	1898.95	2676.04	2789.65	1073.81	623.333	1463.19	1.21686	0.00231011	0.0196096	Plekhb2
ENSMUSG00000026159	4594.91	4470.21	5140.19	2184.62	1199.4	2720.28	1.21628	0.000941379	0.0100842	Agfg1
ENSMUSG00000020034	1242.89	1260.05	1266	392.879	327.915	894.811	1.21625	0.00681744	0.0414582	Tcp11l2
ENSMUSG00000041974	320.613	354.779	688.212	234.318	153.618	195.86	1.21625	0.00530702	0.0352593	Spidr
ENSMUSG00000028382	5221.3	6323.64	6377.94	2603.05	1660.25	3441.63	1.2162	0.00045573	0.00591809	Ptbp3
ENSMUSG00000024098	2844.31	3953.25	3157.73	962.819	968.973	2347.76	1.21609	0.00638604	0.0396263	Twsg1
ENSMUSG00000009418	574.467	442.888	274.771	174.417	153.618	226.583	1.21199	0.00293214	0.0231802	Nav1
ENSMUSG00000016087	952.774	971.547	1060.57	436.043	295.419	549.816	1.20992	0.000175652	0.00298857	Fli1
ENSMUSG00000087403	222.534	226.902	223.412	88.0895	73.8547	124.173	1.20788	0.000680405	0.00797302	Kantr
ENSMUSG00000039086	379.132	380.51	324.418	124.206	236.335	117.772	1.20755	0.00233862	0.019766	Ss18l1
ENSMUSG00000029385	3067.67	3336.48	6933.48	1989.06	1311.66	2477.69	1.20547	0.00693814	0.0419572	Ccng2
ENSMUSG00000021972	1077.23	1118.92	799.49	410.497	333.823	548.536	1.20484	0.00020053	0.00327651	Hmbox1
ENSMUSG00000021756	3544.06	3187.55	2491.77	1123.14	833.081	2038.61	1.20454	0.00354299	0.0264971	Il6st
ENSMUSG00000049232	1046.73	1213.26	1391.83	587.557	245.197	745.036	1.20347	0.0081867	0.0471492	Tigd2
ENSMUSG00000020593	1074.76	1212.48	1934.53	545.274	741.501	553.656	1.20171	0.000586329	0.00714479	Lpin1
ENSMUSG00000051510	2346.49	2139.59	1708.55	766.379	945.34	983.78	1.20138	4.50555e-06	0.000166878	Mafg
ENSMUSG00000034269	3694.06	4264.36	5478.3	1907.14	1675.02	2256.23	1.2011	1.66219e-05	0.00046033	Setd5
ENSMUSG00000026663	482.981	608.972	428.848	164.727	144.755	346.915	1.20015	0.00768346	0.0450055	Atf6
ENSMUSG00000032998	1255.25	1408.2	1735.94	605.175	354.502	947.296	1.20011	0.00477086	0.0326962	Foxj3
ENSMUSG00000042197	1214.87	1255.37	1255.73	409.616	363.365	842.326	1.19986	0.00315278	0.0243947	Zfp451
ENSMUSG00000027782	2874.81	3251.49	3099.52	1098.48	791.722	2126.94	1.19678	0.00465563	0.0321317	Kpna4
ENSMUSG00000024462	4035.28	2967.66	3568.6	1063.24	2395.85	1163	1.19673	0.00321278	0.0247123	Gabbr1
ENSMUSG00000024589	705.514	600.394	331.266	286.291	224.518	202.901	1.19665	0.00300763	0.0236259	Nedd4l
ENSMUSG00000037475	2405.84	2208.98	2754.56	809.543	862.622	1538.08	1.19634	0.000708371	0.00820735	Thoc2
ENSMUSG00000030704	1233.83	1748.16	1828.38	732.905	463.807	898.651	1.19347	0.000954911	0.0101601	Rab6a
ENSMUSG00000048661	766.505	1022.23	832.017	307.432	251.106	581.179	1.19306	0.0038831	0.0284428	Lemd3
ENSMUSG00000011960	1448.94	1564.14	1500.54	538.227	434.265	995.941	1.19181	0.00220324	0.0190118	Ccnt1
ENSMUSG00000059447	1349.21	1699.04	1792.43	706.478	528.799	875.609	1.19176	0.000104241	0.00196116	Hadhb
ENSMUSG00000032504	3167.4	3565.72	3211.65	1604.11	700.142	2041.17	1.19158	0.00580665	0.0373594	Pdcd6ip
ENSMUSG00000000275	1779.45	1970.39	1824.1	763.736	593.791	1074.67	1.19122	0.00013357	0.0024115	Trim25
ENSMUSG00000021693	1181.9	1562.59	1947.37	803.377	567.204	681.669	1.18957	0.00016575	0.00284796	Kif2a
ENSMUSG00000030536	7302.4	7913.51	5967.07	2640.04	2629.23	4017.05	1.18881	6.48942e-05	0.00135438	Iqgap1
ENSMUSG00000030557	1176.96	1338.02	1112.78	443.971	446.082	696.391	1.18812	0.000107132	0.0020035	Mef2a
ENSMUSG00000036323	3519.33	4887.37	5616.12	1802.31	2366.3	1991.88	1.18787	4.59479e-05	0.00103181	Srp72
ENSMUSG00000073910	84.0683	102.925	78.7506	32.5931	35.4502	47.3648	1.18768	0.00833033	0.0476224	Mob3b
ENSMUSG00000024921	1984.67	1720.09	1811.26	721.453	821.264	882.65	1.18555	6.84572e-08	6.26643e-06	Smarca2
ENSMUSG00000001052	1579.99	1495.53	1537.35	688.86	333.823	997.221	1.18543	0.0065427	0.040225	Sec24b
ENSMUSG00000030104	3797.91	3819.91	3363.16	1604.99	1258.48	1958.6	1.18444	9.91693e-06	0.00030984	Edem1
ENSMUSG00000038172	6511.17	5082.3	5092.25	1849.88	1796.15	3695.1	1.1833	0.00207271	0.0181557	Ttc39b
ENSMUSG00000034163	3886.1	3549.34	2817.9	1044.74	1308.7	2158.3	1.18313	0.00132613	0.012972	Zfc3h1
ENSMUSG00000020721	1870.93	1866.68	1751.34	596.366	901.027	925.534	1.18186	2.49178e-05	0.000635242	Helz
ENSMUSG00000043004	1885.77	2063.17	1795	728.5	765.134	1033.7	1.18165	5.56376e-06	0.000194396	Gng2
ENSMUSG00000024817	2406.66	2472.53	3025.05	1285.23	794.676	1395.34	1.18158	0.000204409	0.00331536	Uhrf2
ENSMUSG00000027164	2550.9	3033.94	2301.74	944.32	1163.95	1370.38	1.18063	1.49262e-05	0.000428697	Traf6
ENSMUSG00000062014	3405.59	4114.65	4574.38	1366.27	1296.89	2672.91	1.17878	0.00211568	0.0184289	Gmfb
ENSMUSG00000078429	5665.54	5620.32	4612.9	2213.69	1810.92	3001.26	1.17642	6.37359e-05	0.00133914	Ctdsp2
ENSMUSG00000029552	4031.16	5465.93	5048.6	2326.44	1793.19	2311.27	1.17585	5.06678e-06	0.000183341	Tes
ENSMUSG00000034342	4275.12	3823.81	3765.48	1515.14	942.385	2790.68	1.17458	0.00748759	0.0442778	Cbl
ENSMUSG00000059811	951.126	1145.43	832.017	480.088	327.915	481.969	1.17451	9.68199e-05	0.00185272	Atl2
ENSMUSG00000040322	318.141	279.924	358.658	134.777	106.351	177.298	1.17274	0.000633598	0.00756499	Slc25a24
ENSMUSG00000028618	2279.73	3068.25	2601.34	1391.81	700.142	1425.42	1.17268	0.0014577	0.0139984	Tmem59
ENSMUSG00000024283	2226.16	2636.28	2325.71	1125.78	626.287	1429.27	1.17183	0.00164358	0.0152592	Wac
ENSMUSG00000031176	718.701	869.402	883.376	445.733	319.052	328.993	1.17104	3.09085e-05	0.000757137	Dynlt3
ENSMUSG00000041341	1361.58	1490.85	2282.91	738.19	534.708	1001.06	1.17104	0.00191716	0.0170507	Atg2b
ENSMUSG00000036817	1759.66	2091.24	2833.31	1276.42	732.638	958.817	1.16839	0.000766891	0.00868606	Sun1
ENSMUSG00000048118	1809.12	1695.14	1331.06	472.16	552.433	1125.23	1.16625	0.00575525	0.0372149	Arid4a
ENSMUSG00000050549	411.275	572.324	481.919	231.675	150.664	263.707	1.16575	0.000785826	0.0088493	Fam241a
ENSMUSG00000035798	487.926	431.192	550.398	179.703	129.984	340.515	1.16195	0.00891189	0.0499276	Zdhhc17
ENSMUSG00000022434	742.603	772.715	848.281	387.594	292.464	369.318	1.16163	3.58594e-06	0.000140679	Fam118a
ENSMUSG00000022359	1638.51	1618.73	2148.52	831.565	794.676	790.48	1.16106	1.39375e-06	6.65618e-05	Wdyhv1
ENSMUSG00000027805	389.022	402.342	228.548	136.539	162.48	158.736	1.15972	0.00159765	0.0149544	Pfn2
ENSMUSG00000031133	1393.72	1688.12	1807.84	714.406	440.174	1028.58	1.15777	0.0026988	0.0218996	Arhgef6
ENSMUSG00000021182	3713.84	2880.33	3477.01	1362.75	942.385	2202.46	1.15718	0.00271401	0.0219496	Ccdc88c
ENSMUSG00000025880	2554.19	2492.03	2481.5	1211.23	576.066	1580.32	1.15669	0.00522311	0.034808	Smad7
ENSMUSG00000049313	699.745	703.319	815.754	399.926	239.289	349.475	1.15444	0.000163459	0.00282097	Sorl1
ENSMUSG00000028886	1814.06	1982.08	1786.44	722.334	579.021	1199.48	1.15395	0.00118583	0.0119292	Eya3
ENSMUSG00000009907	2221.22	2385.98	2208.44	783.997	821.264	1455.51	1.15215	0.000724883	0.00837387	Vps4b
ENSMUSG00000021288	3052.83	3109.58	3110.65	1610.28	1155.09	1399.18	1.15187	7.63242e-07	4.10551e-05	Klc1
ENSMUSG00000020326	2224.51	2842.13	2324.85	1158.38	685.371	1476.63	1.15063	0.00155923	0.0147205	Ccng1
ENSMUSG00000032913	403.033	415.598	451.104	131.253	156.572	280.348	1.15019	0.00416011	0.0297751	Lrig2
ENSMUSG00000026842	2565.73	2772.73	2573.95	1071.17	806.493	1679.53	1.1499	0.000978418	0.0103272	Abl1
ENSMUSG00000026395	23910	22508.6	31197.2	10750.4	6626.24	17602.4	1.14952	0.006112	0.0386238	Ptprc
ENSMUSG00000048701	2085.22	2077.99	1807.84	850.945	892.164	948.576	1.14907	2.44828e-08	2.62485e-06	Ccdc6
ENSMUSG00000030232	5570.76	6858.53	8284.22	3247.86	2076.79	4007.45	1.14897	0.0010233	0.0106501	Aebp2
ENSMUSG00000030002	4411.11	5040.97	4328.72	2129.12	1618.89	2458.49	1.14855	1.33854e-05	0.000396821	Dusp11
ENSMUSG00000042605	1011.29	1064.34	927.888	428.996	357.457	560.697	1.14835	5.3352e-05	0.00115715	Atxn2
ENSMUSG00000056459	602.489	679.927	757.547	330.336	248.152	335.394	1.14749	2.82152e-05	0.000704391	Zbtb25
ENSMUSG00000039219	1848.68	2058.5	1884.88	500.349	906.935	1208.44	1.14681	0.00307107	0.02394	Arid4b
ENSMUSG00000051341	1078.88	1288.12	1455.17	599.009	410.632	709.192	1.14587	0.000343377	0.00482052	Zfp52
ENSMUSG00000037287	1331.08	1424.57	1715.39	576.106	401.769	1035.63	1.14556	0.00638963	0.0396263	Tbcel
ENSMUSG00000019818	2761.07	3701.39	2918.05	1171.59	1137.36	1926.6	1.14504	0.000537959	0.00675275	Cd164
ENSMUSG00000024687	1667.35	1831.59	1415.8	719.691	472.67	1021.54	1.14503	0.00177478	0.0160924	Osbp
ENSMUSG00000018363	1022.01	1096.3	1443.19	428.115	366.319	809.682	1.14496	0.00494356	0.0334985	Smurf2
ENSMUSG00000032777	2471.77	2887.35	2855.57	1057.96	912.844	1740.34	1.14337	0.000730556	0.00842076	Gtf3c1
ENSMUSG00000024913	343.691	400.003	404.025	130.373	180.205	209.301	1.1433	0.000437593	0.00577056	Lrp5
ENSMUSG00000035545	8293.91	7494.01	6977.13	3831.01	2026.57	4440.13	1.14315	0.00165538	0.0153324	Leng8
ENSMUSG00000038072	526.663	407.8	606.037	208.772	218.61	268.187	1.14246	0.000213788	0.00341655	Galnt11
ENSMUSG00000027742	749.197	888.116	1073.4	414.021	248.152	558.777	1.14138	0.00360294	0.0268429	Cog6
ENSMUSG00000054387	6852.39	5663.98	6266.66	2688.49	2670.58	3158.72	1.14011	1.046e-07	8.53862e-06	Mdm4
ENSMUSG00000078515	2855.03	2345.44	3378.57	933.749	1166.9	1790.9	1.13922	0.00126199	0.0125025	Ddi2
ENSMUSG00000028397	646.996	671.35	939.015	340.906	189.068	487.73	1.13887	0.00842838	0.0479918	Kdm4c
ENSMUSG00000039046	1054.97	1267.07	1260.87	426.353	490.395	706.632	1.13876	0.000231377	0.00360373	Usp6nl
ENSMUSG00000027639	42628.4	33629.1	44277.5	16743.2	20366.2	17766.9	1.13536	1.2674e-06	6.19959e-05	Samhd1
ENSMUSG00000033039	974.203	772.715	564.094	253.698	351.548	446.765	1.13459	0.00253932	0.0209531	Micall1
ENSMUSG00000028630	1563.51	1646.8	1576.72	653.624	649.921	871.128	1.13443	3.45908e-06	0.000136043	Dyrk2
ENSMUSG00000091575	1405.26	1200.79	1266.86	525.014	407.678	823.764	1.13419	0.00123648	0.0123435	2010016I18Rik
ENSMUSG00000036712	3024.81	3035.5	3146.6	1263.2	1001.47	1921.48	1.13408	0.000499321	0.0063492	Cyld
ENSMUSG00000021665	607.435	676.029	925.32	377.904	242.243	379.559	1.13386	0.000913853	0.00989249	Hexb
ENSMUSG00000034171	6588.65	7494.01	9700.88	3186.2	4977.8	2684.43	1.13375	0.00112616	0.0114914	Faah
ENSMUSG00000003929	371.714	324.369	398.033	185.869	144.755	164.497	1.13273	6.14663e-05	0.0013037	Zfp81
ENSMUSG00000030231	523.366	529.439	612.885	253.698	141.801	356.516	1.13221	0.00576215	0.0372149	Plekha5
ENSMUSG00000002845	425.287	583.24	627.437	229.033	189.068	322.593	1.13183	0.00139993	0.0135433	Tmem39a
ENSMUSG00000042121	954.422	1004.3	1329.34	590.2	401.769	502.451	1.13178	0.000144603	0.00255182	Ssh1
ENSMUSG00000026103	3675.93	3551.68	2983.11	1385.65	960.111	2311.91	1.12988	0.00390995	0.028506	Gls
ENSMUSG00000025982	13017.4	14020.4	19707.3	7584.51	4939.4	8834.82	1.12943	0.000950234	0.010146	Sf3b1
ENSMUSG00000096401	389.022	357.118	319.282	148.871	127.03	205.461	1.12909	0.000629196	0.00752155	Gm21811
ENSMUSG00000028793	2715.74	2998.07	1585.28	1346.01	824.218	1161.72	1.12905	0.00235663	0.0198966	Rnf19b
ENSMUSG00000066306	6404.85	6428.9	5925.98	2833.84	1745.92	3988.89	1.12892	0.00195004	0.0173137	Numa1
ENSMUSG00000028248	4477.87	4014.07	5212.09	2058.65	1500.73	2697.87	1.12892	0.000355421	0.00491901	Pnisr
ENSMUSG00000039852	2004.45	1953.23	2601.34	1151.33	768.088	1075.31	1.12718	0.000103563	0.00195546	Rere
ENSMUSG00000016933	8185.94	9642.18	11181.7	4229.18	4703.06	4387.01	1.12338	9.18265e-07	4.71266e-05	Plcg1
ENSMUSG00000018846	1390.42	1517.36	1248.88	449.257	454.945	999.141	1.12252	0.00661457	0.0405554	Pank3
ENSMUSG00000052684	6845.8	7483.88	4633.45	3498.04	2901.01	2324.08	1.1204	0.000413763	0.00549799	Jun
ENSMUSG00000026988	158.246	161.405	190.029	76.6379	91.5798	69.7671	1.12034	0.000957914	0.0101656	Wdsub1
ENSMUSG00000020228	1413.5	1658.49	2989.95	1050.03	948.294	791.12	1.12013	0.00336933	0.0255821	Helb
ENSMUSG00000032217	1547.02	1439.39	1519.37	581.391	443.128	1043.95	1.11785	0.00429266	0.030289	Rnf111
ENSMUSG00000019851	169.785	283.043	209.716	100.422	112.259	94.7296	1.11753	0.00235638	0.0198966	Perp
ENSMUSG00000015837	3431.14	4379.76	3535.22	1713.34	1163.95	2349.04	1.11589	0.00125331	0.012432	Sqstm1
ENSMUSG00000034613	1553.62	961.411	760.115	500.349	381.09	625.344	1.1155	0.00493322	0.0334574	Ppm1h
ENSMUSG00000070031	2397.59	2849.92	3726.96	1383.01	1491.86	1278.85	1.11253	4.80266e-05	0.00106482	Sp140
ENSMUSG00000000711	1732.47	2057.72	2240.11	757.57	564.25	1462.55	1.11112	0.00886278	0.0497415	Rab5b
ENSMUSG00000019878	401.385	609.751	338.97	182.345	194.976	246.425	1.11038	0.0025991	0.0213787	Hsf2
ENSMUSG00000047694	651.117	669.791	522.151	237.842	203.839	405.801	1.11015	0.00331396	0.0253041	Yipf6
ENSMUSG00000040785	1841.26	2368.05	2968.56	986.603	1155.09	1187.96	1.10863	0.000114037	0.00211224	Ttc3
ENSMUSG00000039934	892.607	644.06	1159	406.974	531.754	317.472	1.10851	0.00271466	0.0219496	Gsap
ENSMUSG00000054509	1724.22	1557.91	1317.36	642.173	655.829	833.365	1.10702	2.07544e-05	0.000555332	Parp4
ENSMUSG00000037526	361.823	475.637	517.871	157.68	215.656	256.026	1.1066	0.00133102	0.0130053	Atg14
ENSMUSG00000034135	2427.27	1887.73	1302.81	903.799	525.845	1173.24	1.10605	0.008481	0.0482212	Sik3
ENSMUSG00000056537	1604.72	1869.02	1618.67	746.118	611.517	999.782	1.10604	0.000143451	0.00254068	Rlim
ENSMUSG00000001630	2266.55	2590.27	2246.96	1091.43	1231.9	990.821	1.10318	5.47126e-07	3.12561e-05	Stk38l
ENSMUSG00000021585	4506.72	4548.96	4713.05	2424.22	1347.11	2630.03	1.10265	0.000923716	0.00993402	Cast
ENSMUSG00000031731	1497.57	1715.41	1338.76	502.991	561.295	1050.35	1.1026	0.00396856	0.0288125	Ap1g1
ENSMUSG00000037754	4804.26	5741.95	3996.59	1841.95	2067.93	2863.01	1.10172	0.000274144	0.00406747	Ppp1r16b
ENSMUSG00000022884	7359.27	9646.08	8529.89	4123.47	3042.81	4723.04	1.10171	8.9618e-05	0.00173613	Eif4a2
ENSMUSG00000021156	2466	2323.6	2699.78	919.655	1196.45	1374.22	1.10157	2.83641e-05	0.000706979	Zmynd11
ENSMUSG00000031095	948.653	1185.97	1155.58	442.209	336.777	746.956	1.10147	0.00420056	0.0299518	Cul4b
ENSMUSG00000034160	11070.6	9324.05	13740.3	4750.67	5128.47	6053.09	1.0991	3.45962e-05	0.000825509	Ogt
ENSMUSG00000039031	742.603	1072.91	1009.21	421.949	593.791	311.072	1.09908	0.00228003	0.0194175	Arhgap18
ENSMUSG00000034088	5239.43	7863.61	6799.94	3145.68	3512.53	2639.63	1.0989	7.01334e-05	0.00144257	Hdlbp
ENSMUSG00000039989	1034.37	1191.43	1084.53	553.202	481.532	507.572	1.09871	4.35207e-07	2.58422e-05	Cbx4
ENSMUSG00000038855	2771.78	3582.09	4193.47	1422.65	1013.29	2485.37	1.09762	0.00828391	0.0474627	Itpkb
ENSMUSG00000031959	956.071	902.931	608.605	298.624	389.953	464.687	1.09713	0.00122459	0.0122561	Wdr59
ENSMUSG00000018899	7230.7	9128.33	6069.79	4034.5	2691.26	3753.98	1.09673	0.000273288	0.00406633	Irf1
ENSMUSG00000039801	796.176	533.337	939.015	295.1	345.64	419.243	1.09616	0.00156485	0.014738	Cplane1
ENSMUSG00000039318	1123.38	1465.9	1146.16	495.944	670.6	587.58	1.09521	4.58676e-05	0.00103156	Rab3gap2
ENSMUSG00000031988	1711.04	2102.16	2205.02	826.28	797.63	1187.32	1.09503	0.000155849	0.00270756	Vps26b
ENSMUSG00000043411	3083.33	3166.5	3049.02	1254.39	1905.45	1206.52	1.09447	0.000113817	0.00211224	Usp48
ENSMUSG00000050052	511.828	577.002	511.023	238.723	230.427	276.508	1.09445	1.08007e-05	0.000334118	Tdrp
ENSMUSG00000046879	4292.43	4581.71	3334.06	1746.82	1657.3	2308.07	1.09431	7.38251e-05	0.00150271	Irgm1
ENSMUSG00000002778	2127.26	2556.74	2379.64	1545.09	841.943	915.933	1.0943	0.00112737	0.0114962	Kdelr1
ENSMUSG00000020580	1631.09	1652.25	1551.04	644.815	655.829	958.177	1.09398	7.08996e-05	0.00145533	Rock2
ENSMUSG00000041408	2801.45	3547.01	3016.49	1294.04	898.073	2187.1	1.09397	0.00583134	0.0374704	Wapl
ENSMUSG00000057230	3611.64	2945.83	3656.77	1347.77	1441.64	1993.8	1.09311	7.82728e-05	0.00157077	Aak1
ENSMUSG00000033364	684.085	829.636	740.427	328.574	218.61	502.451	1.09195	0.00481861	0.0329083	Usp37
ENSMUSG00000020893	2723.98	3879.17	4178.06	1368.91	2348.58	1355.66	1.09019	0.00226321	0.0193268	Per1
ENSMUSG00000034042	2573.15	3027.7	2581.65	1263.2	1237.8	1340.3	1.09001	9.28272e-08	7.94003e-06	Gpbp1l1
ENSMUSG00000027620	9759.34	10428.9	10602.2	4951.51	4487.41	5035.39	1.08836	3.00816e-09	4.88693e-07	Rbm39
ENSMUSG00000030156	1498.39	2083.45	1514.24	965.461	514.028	910.172	1.08766	0.00227797	0.0194105	Cd69
ENSMUSG00000032633	1580.81	1780.13	2478.93	594.604	1028.06	1127.79	1.08725	0.00338314	0.0256323	Flcn
ENSMUSG00000022094	442.595	559.069	636.853	182.345	230.427	356.516	1.08552	0.00459204	0.031819	Slc39a14
ENSMUSG00000006676	4708.65	5484.64	5034.9	2195.19	1704.57	3279.69	1.08304	0.000948732	0.0101369	Usp19
ENSMUSG00000070733	5097.67	4923.23	4998.1	1878.95	2029.53	3178.56	1.08237	0.00031401	0.00449103	Fryl
ENSMUSG00000035168	352.757	304.876	409.161	160.323	206.793	143.375	1.08066	0.000625428	0.0074903	Tanc1
ENSMUSG00000027598	1144.81	1325.55	1352.46	406.093	493.349	905.052	1.0795	0.00568048	0.0369334	Itch
ENSMUSG00000034243	2977.83	2856.94	3246.75	1066.76	1985.21	1258.37	1.0787	0.000902868	0.00982079	Golgb1
ENSMUSG00000010392	1306.36	1569.6	1455.17	570.82	579.021	898.011	1.07659	0.000378143	0.00513828	Gosr1
ENSMUSG00000037062	2966.29	4185.61	4038.54	2022.54	1858.18	1427.99	1.07654	0.000150159	0.00262913	Sh3glb1
ENSMUSG00000020716	378.307	336.845	365.506	145.348	124.076	237.464	1.07492	0.00374863	0.0277041	Nf1
ENSMUSG00000024754	219.237	241.717	184.037	85.4468	82.7172	134.414	1.07377	0.00493938	0.0334847	Tmem2
ENSMUSG00000024231	859.64	1140.75	1028.89	529.418	298.373	604.221	1.0723	0.00305575	0.02388	Cul2
ENSMUSG00000020777	686.558	804.685	760.115	253.698	339.731	475.568	1.07172	0.001597	0.0149544	Acox1
ENSMUSG00000025314	2287.15	2328.28	1435.49	671.242	838.989	1365.9	1.07147	0.00676285	0.0412384	Ptprj
ENSMUSG00000020687	1252.78	1635.1	1547.62	687.098	422.449	994.661	1.07015	0.00600165	0.038173	Cdc27
ENSMUSG00000034354	4741.62	5706.09	5094.82	2135.29	1583.44	3677.17	1.06984	0.00516427	0.0345012	Mtmr3
ENSMUSG00000071379	1143.16	1429.25	1283.98	893.228	410.632	530.614	1.06706	0.00462389	0.031969	Hpcal1
ENSMUSG00000000881	241.49	304.096	356.09	171.775	109.305	144.655	1.06645	0.00248615	0.0206779	Dlg3
ENSMUSG00000031156	446.716	500.589	570.942	257.221	248.152	221.462	1.0653	4.85524e-05	0.00107495	Slc35a2
ENSMUSG00000024991	8817.28	10473.4	8029.14	3455.75	2989.64	6610.59	1.06445	0.00609949	0.0386178	Eif3a
ENSMUSG00000030861	465.672	463.161	484.487	241.365	162.48	263.707	1.0644	0.000470091	0.00605624	Acadsb
ENSMUSG00000034616	716.229	751.663	680.508	381.428	404.724	247.705	1.0638	0.000523617	0.00659387	Ssh3
ENSMUSG00000048109	1057.45	1286.56	1127.33	475.683	419.494	759.757	1.0626	0.00151645	0.0144297	Rbm15
ENSMUSG00000028309	2016.81	2084.23	2120.27	825.399	717.867	1429.91	1.06154	0.00241606	0.0202563	Rnf20
ENSMUSG00000032384	987.39	941.918	981.815	391.998	289.51	705.992	1.06129	0.00849129	0.0482447	Csnk1g1
ENSMUSG00000031310	1014.59	1080.71	1348.18	594.604	384.044	663.107	1.0611	0.00106766	0.0110432	Zmym3
ENSMUSG00000031485	814.309	909.948	739.571	411.378	313.144	448.686	1.06095	0.000104111	0.00196107	Plpbp
ENSMUSG00000021893	1495.1	1696.7	1401.25	757.57	481.532	954.337	1.06026	0.00180111	0.0162307	Capn7
ENSMUSG00000040410	152.477	150.488	206.292	96.0176	64.9921	80.0081	1.0597	0.00494764	0.0335029	Fbxl4
ENSMUSG00000081534	1249.49	1575.06	1619.52	916.131	658.784	558.777	1.05759	0.000635637	0.00758355	Slc48a1
ENSMUSG00000031805	13972.6	13273.4	17284	7968.58	8951.18	4493.9	1.05672	0.00243993	0.0203909	Jak3
ENSMUSG00000027030	1418.45	1886.17	2243.54	1215.64	880.348	573.498	1.05576	0.00630792	0.0393535	Stk39
ENSMUSG00000040359	479.684	540.355	708.755	237.842	254.06	338.594	1.05264	0.00110363	0.01135	Ufl1
ENSMUSG00000067787	484.629	530.998	383.481	188.512	248.152	241.305	1.05094	0.000462889	0.00597822	Blcap
ENSMUSG00000030733	4395.45	4850.72	6560.27	2891.1	2581.96	2164.7	1.04949	0.00019384	0.00321077	Sh2b1
ENSMUSG00000032328	3719.61	4409.39	3696.14	1362.75	2522.88	1843.39	1.04782	0.00100255	0.010511	Tmem30a
ENSMUSG00000027519	1488.5	1550.89	1449.18	606.937	537.662	1019.62	1.0475	0.00204147	0.0179321	Rab22a
ENSMUSG00000044468	1921.21	1933.74	1821.54	862.397	564.25	1312.77	1.04653	0.00519783	0.0346958	Tent5c
ENSMUSG00000028868	5203.99	5574.31	5790.74	2290.33	1737.06	3986.96	1.04636	0.00553011	0.036331	Wasf2
ENSMUSG00000029201	980.797	1421.45	1960.21	746.999	667.646	696.391	1.04632	0.00222515	0.0190955	Ugdh
ENSMUSG00000027244	1766.26	1929.06	1655.47	786.64	584.929	1212.28	1.04556	0.0029634	0.0233566	Atg13
ENSMUSG00000026821	624.743	631.584	643.701	371.738	301.327	247.705	1.04548	0.000190384	0.0031703	Ralgds
ENSMUSG00000030397	1188.49	1351.28	1191.53	630.721	629.242	551.096	1.04535	1.46825e-06	6.94337e-05	Mark4
ENSMUSG00000039157	5100.14	5533.77	6269.23	3598.46	2732.62	1863.87	1.04465	0.00148683	0.0142445	Fam102a
ENSMUSG00000021264	3407.24	3833.17	3681.59	1670.18	1471.18	2145.5	1.04445	3.51756e-05	0.000834248	Yy1
ENSMUSG00000039908	240.666	345.422	427.136	148.871	200.885	145.935	1.04441	0.00491827	0.0333849	Slc26a11
ENSMUSG00000010277	4688.87	4553.64	3908.43	2071.87	1228.94	3073.59	1.04283	0.00795934	0.0462806	2610507B11Rik
ENSMUSG00000040997	258.798	321.25	273.915	127.73	129.984	155.536	1.04006	0.000465354	0.00600015	Abhd4
ENSMUSG00000017119	1753.9	1955.57	1891.73	856.23	605.608	1253.89	1.0397	0.00266814	0.0217197	Nbr1
ENSMUSG00000047098	1956.65	2002.35	1704.27	1082.62	753.318	913.373	1.03863	4.77566e-05	0.00106033	Rnf31
ENSMUSG00000020964	1186.02	1203.91	1090.52	419.306	466.761	806.482	1.03578	0.00322442	0.024778	Sel1l
ENSMUSG00000039100	1707.74	2112.3	1825.82	748.761	646.967	1356.94	1.03266	0.00577725	0.0372452	2022-03-06
ENSMUSG00000029174	1291.52	1310.73	1703.41	669.48	587.883	841.045	1.03248	0.000253706	0.0038631	Tbc1d1
ENSMUSG00000036333	2948.98	2542.71	3010.5	1080.86	1119.64	1952.84	1.03147	0.00221672	0.019086	Kidins220
ENSMUSG00000034574	234.073	205.85	225.98	85.4468	97.4881	140.174	1.03143	0.00425512	0.0301109	Daam1
ENSMUSG00000032549	703.042	554.39	653.116	358.524	259.968	311.712	1.02956	0.000186556	0.00311835	Rab6b
ENSMUSG00000037461	2064.62	2212.1	1231.76	749.642	759.226	1187.32	1.02867	0.00567554	0.0369334	Ints7
ENSMUSG00000027936	2038.24	2279.94	1841.22	921.417	939.431	1155.32	1.02816	1.59969e-05	0.000446346	Crtc2
ENSMUSG00000039168	2659.69	3384.82	3649.06	2089.48	1719.34	952.417	1.02648	0.00649004	0.0399798	Dap
ENSMUSG00000109378	493.695	477.976	462.232	260.745	197.93	239.384	1.02648	6.47296e-05	0.00135275	Gm49396
ENSMUSG00000027012	1746.48	1966.49	1958.49	790.163	933.523	1063.15	1.02477	1.5926e-05	0.000445161	Dync1i2
ENSMUSG00000061859	1476.14	1405.08	2450.68	653.624	886.256	1084.91	1.02221	0.0056817	0.0369334	Patj
ENSMUSG00000031729	1982.2	2480.33	2222.99	1268.49	711.959	1306.37	1.02021	0.00222458	0.0190955	Ist1
ENSMUSG00000032035	15381.2	15321.8	14930.9	8546.45	4100.41	9844.84	1.0201	0.00780367	0.0455617	Ets1
ENSMUSG00000059486	1096.18	1263.95	1260.01	443.971	484.487	851.927	1.01963	0.00413931	0.0297487	Kbtbd2
ENSMUSG00000038437	9217.84	7649.18	5520.25	3351.81	3604.11	4086.17	1.01953	0.000455725	0.00591809	Mllt6
ENSMUSG00000035325	1903.9	2455.38	2077.48	843.898	1042.83	1289.73	1.01828	0.000314139	0.00449103	Sec31a
ENSMUSG00000026339	748.373	654.196	669.38	299.504	218.61	497.331	1.01828	0.0089096	0.0499276	Ccdc93
ENSMUSG00000035356	1223.94	1332.56	1186.39	445.733	546.524	851.927	1.0182	0.00267314	0.0217477	Nfkbiz
ENSMUSG00000059474	1333.55	1270.96	1316.5	562.892	407.678	957.537	1.01808	0.00842177	0.0479716	Mbtd1
ENSMUSG00000035696	2641.56	2317.37	2763.12	1231.49	862.622	1714.09	1.01643	0.00251369	0.0207964	Rnf38
ENSMUSG00000026643	1107.72	1288.12	1063.99	707.359	428.357	569.018	1.01472	0.000644263	0.00767477	Nmt2
ENSMUSG00000049800	910.74	1041.72	1176.98	434.281	587.883	532.534	1.014	0.000124358	0.00227139	Sertad2
ENSMUSG00000035329	760.736	998.058	679.652	275.72	378.136	551.736	1.01388	0.0074421	0.0441217	Fbxo33
ENSMUSG00000057133	1945.11	1458.1	1590.42	654.505	623.333	1189.24	1.01364	0.00560885	0.0366664	Chd6
ENSMUSG00000037946	2171.76	2263.57	2550.83	797.21	1441.64	1228.92	1.01334	0.00126904	0.0125485	Fgd3
ENSMUSG00000043909	974.203	1057.32	968.975	467.755	384.044	627.264	1.01256	0.000514428	0.00651496	Trp53bp1
ENSMUSG00000022378	2881.4	3778.59	4276.5	2284.16	1143.27	1985.48	1.01249	0.00534956	0.0354817	Fam49b
ENSMUSG00000022253	286.821	353.219	402.313	199.963	121.122	189.459	1.01168	0.00391749	0.0285477	Nadk2
ENSMUSG00000109336	1068.16	1236.66	1020.33	461.589	555.387	636.225	1.00782	0.000103916	0.00195975	Samd4b
ENSMUSG00000014353	739.306	736.848	926.176	296.862	505.166	400.681	1.00659	0.00157224	0.0147898	Tmem87b
ENSMUSG00000030788	464.848	546.593	537.558	216.7	224.518	326.433	1.00454	0.00111846	0.011444	Rnf141
ENSMUSG00000025085	14128.4	13599.3	16161.8	6503.65	6428.31	8963.47	1.00282	8.01135e-05	0.00159139	Ablim1
ENSMUSG00000032290	996.457	1104.1	966.407	525.014	327.915	669.508	1.00192	0.00390455	0.0285058	Ptpn9
ENSMUSG00000021820	1287.4	1438.61	1428.64	738.19	626.287	705.352	1.00127	2.49074e-06	0.000103967	Camk2g
ENSMUSG00000041642	9231.85	8452.31	11767.2	3979	5657.27	5087.88	1.00069	0.00027505	0.00407641	Kif21b
ENSMUSG00000026554	4655.08	4945.85	5206.96	2251.57	2005.89	3147.84	0.99811	0.000270342	0.00403784	Dcaf8
ENSMUSG00000042700	2253.36	1654.59	1579.29	731.143	1196.45	828.244	0.998019	0.00210167	0.0183785	Sipa1l1
ENSMUSG00000028955	1848.68	2003.91	1440.62	1059.72	661.738	924.254	0.996377	0.0011337	0.0115382	Vamp3
ENSMUSG00000020647	746.724	675.249	711.323	222.867	392.907	455.086	0.996193	0.00590793	0.037865	Ncoa1
ENSMUSG00000054099	748.373	611.311	1094.8	393.76	481.532	359.717	0.995866	0.00366865	0.0271901	Slc25a40
ENSMUSG00000022377	1307.18	1359.07	1509.1	746.118	401.769	937.695	0.995207	0.00884016	0.0496324	Asap1
ENSMUSG00000026701	4569.36	6176.27	4988.68	2845.29	2723.76	2329.2	0.994751	4.41115e-05	0.00100214	Prdx6
ENSMUSG00000026867	4144.9	3667.08	3057.58	1434.1	1450.51	2566.02	0.994246	0.00421989	0.0299882	Gapvd1
ENSMUSG00000038342	2306.11	1960.25	1433.77	769.903	948.294	1144.44	0.99326	0.00175296	0.0159808	Mlxip
ENSMUSG00000020812	431.88	605.073	465.656	273.958	251.106	230.423	0.992701	0.000548988	0.0068418	1810032O08Rik
ENSMUSG00000059436	3586.09	3385.6	4524.74	2110.63	1270.3	2388.72	0.992322	0.00332892	0.0253935	Max
ENSMUSG00000005102	595.072	657.315	713.891	369.976	212.701	401.321	0.986002	0.00415694	0.0297751	Eif2ak4
ENSMUSG00000030527	1440.7	1362.19	1500.54	738.19	555.387	869.848	0.985839	0.000301599	0.00436719	Crtc3
ENSMUSG00000037013	3971.81	4109.19	3631.94	1832.26	1438.69	2646.03	0.982996	0.00175165	0.0159808	Ss18
ENSMUSG00000007812	783.813	937.239	754.123	347.073	310.19	588.86	0.982602	0.00619859	0.0389665	Zfp655
ENSMUSG00000035828	1242.89	1936.08	2411.31	1090.55	862.622	875.609	0.981778	0.00420776	0.0299518	Pim3
ENSMUSG00000029534	275.282	368.034	325.274	131.253	174.297	186.259	0.981163	0.00225107	0.0192624	St7
ENSMUSG00000026832	6877.12	8361.86	11166.3	4259.13	3825.67	5301.02	0.979557	0.00119976	0.0120538	Cytip
ENSMUSG00000021712	535.729	513.064	453.672	196.44	280.648	288.029	0.978371	0.000981449	0.0103522	Trim23
ENSMUSG00000075122	161.543	214.427	222.556	118.921	73.8547	106.891	0.974992	0.00888737	0.0498438	Cd80
ENSMUSG00000038206	341.218	428.853	422.001	170.894	171.343	259.866	0.974897	0.00335406	0.0255378	Fbxo8
ENSMUSG00000025764	522.542	846.01	793.498	306.552	378.136	417.322	0.972714	0.00295212	0.0232843	Jade1
ENSMUSG00000038446	1017.06	1167.26	1152.16	556.726	369.273	766.158	0.971997	0.0056323	0.0367198	Cdc40
ENSMUSG00000037890	223.358	180.898	290.179	96.0176	129.984	129.933	0.970119	0.00867744	0.0489647	Wdr19
ENSMUSG00000022488	4810.85	6014.86	5468.03	2692.9	2289.49	3328.34	0.969836	0.000189004	0.00315403	Nckap1l
ENSMUSG00000036006	1492.62	1413.66	1923.4	827.161	776.951	861.527	0.968264	8.27162e-05	0.00163068	Ripor2
ENSMUSG00000036989	394.791	407.8	423.712	203.487	183.16	235.544	0.967313	0.000211416	0.00339308	Trim3
ENSMUSG00000018415	1089.59	1094.75	1075.12	618.389	336.777	703.431	0.966513	0.00636084	0.0395418	Gid4
ENSMUSG00000027843	5844.39	6938.84	9313.11	3683.9	4292.43	3341.14	0.965911	0.000775568	0.00876302	Ptpn22
ENSMUSG00000037622	1200.86	1290.46	1280.55	809.543	389.953	724.554	0.964323	0.00641334	0.0396641	Wdtc1
ENSMUSG00000039531	909.916	580.121	608.605	345.311	307.235	419.883	0.96297	0.00320982	0.0247017	Zup1
ENSMUSG00000004043	5457.85	6478.02	6092.04	2837.36	3172.8	3240.01	0.962936	1.95344e-06	8.65069e-05	Stat5a
ENSMUSG00000057672	2478.37	2556.74	3001.94	1373.32	1314.61	1438.87	0.960494	4.17738e-06	0.000157184	Pkn1
ENSMUSG00000025862	3037.17	3993.79	4202.89	1473.74	1787.28	2511.62	0.9598	0.00263982	0.0216002	Stag2
ENSMUSG00000058756	572.818	523.201	749.843	378.785	259.968	305.951	0.959009	0.00210884	0.0184206	Thra
ENSMUSG00000044037	3041.29	2293.19	3082.4	1540.69	1166.9	1615.52	0.958608	0.000458481	0.00594089	Als2cl
ENSMUSG00000030965	576.939	629.245	548.686	281.006	268.831	348.835	0.957809	0.000211783	0.00339308	Abraxas2
ENSMUSG00000028759	6591.12	6570.81	6450.7	3220.55	2186.1	4687.84	0.956874	0.005897	0.0378147	Hp1bp3
ENSMUSG00000031103	2466	2518.54	2836.73	930.225	1426.87	1676.97	0.955486	0.00224015	0.0191927	Elf4
ENSMUSG00000053769	329.68	297.858	286.755	165.608	150.664	154.256	0.954534	0.000334537	0.00471333	Lysmd1
ENSMUSG00000020827	2878.93	2836.67	3096.1	1607.63	1036.92	1900.99	0.951743	0.0022028	0.0190118	Mink1
ENSMUSG00000021218	11253.6	15739.7	17935.4	7733.38	8847.79	6661.16	0.951218	0.00101764	0.0106154	Gdi2
ENSMUSG00000053390	514.3	435.871	385.193	247.532	183.16	254.746	0.949291	0.00159092	0.0149284	Zfp952
ENSMUSG00000026305	4217.43	4407.83	4165.22	1839.31	1872.95	2905.9	0.949157	0.000955455	0.0101601	Lrrfip1
ENSMUSG00000021621	818.43	955.953	841.433	451.899	295.419	600.381	0.947539	0.00670424	0.0409448	Zcchc9
ENSMUSG00000030748	5631.75	7337.29	4427.15	2836.48	3163.93	3027.51	0.946623	0.000798962	0.00895857	Il4ra
ENSMUSG00000058594	1162.94	1543.87	1528.79	733.786	741.501	723.914	0.946012	7.97396e-05	0.00158598	Fbxo18
ENSMUSG00000060477	774.747	900.592	1217.21	544.393	490.395	468.528	0.94369	0.00123323	0.0123225	Irak2
ENSMUSG00000041777	815.957	1080.71	1148.73	518.847	579.021	489.65	0.943513	0.00037879	0.00514	Cir1
ENSMUSG00000032557	717.053	1051.86	936.447	520.609	313.144	565.177	0.943404	0.00741393	0.0440084	Uba5
ENSMUSG00000003458	1606.36	1702.94	1446.61	785.759	558.341	1120.75	0.943118	0.00576305	0.0372149	Ncstn
ENSMUSG00000024251	2559.14	2169.22	3394.84	1231.49	1128.5	1861.95	0.94211	0.00546281	0.0360951	Thada
ENSMUSG00000032745	2065.44	2721.27	2252.1	1334.56	924.66	1397.26	0.941427	0.00105625	0.0109566	Gpbp1
ENSMUSG00000034247	1022.83	1186.75	754.123	519.728	381.09	636.225	0.940951	0.00577005	0.0372294	Plekhm1
ENSMUSG00000003778	2452.82	2529.45	2292.33	1529.23	918.752	1333.9	0.940137	0.00103066	0.0107125	Brd8
ENSMUSG00000066640	630.512	529.439	474.216	272.197	265.877	311.072	0.939946	0.000446893	0.00585373	Fbxl18
ENSMUSG00000020493	759.911	1132.95	980.103	567.297	475.624	453.806	0.939648	0.000992249	0.0104309	Prr11
ENSMUSG00000040044	1170.36	1381.69	1615.24	755.808	638.104	774.479	0.938924	0.000245855	0.00377188	Orc3
ENSMUSG00000021096	1789.34	2286.96	1989.31	935.511	862.622	1360.78	0.938115	0.00160948	0.0150317	Ppm1a
ENSMUSG00000042744	1673.12	1182.08	1450.04	602.532	779.905	867.928	0.936325	0.0012275	0.0122773	Hectd4
ENSMUSG00000042185	1799.23	1812.88	1661.47	848.302	874.439	1030.5	0.935722	1.31401e-05	0.000391775	Nfrkb
ENSMUSG00000036777	637.106	711.117	730.155	375.261	422.449	295.71	0.935665	0.000498682	0.0063492	Anln
ENSMUSG00000020390	4036.1	5775.48	5425.23	3165.06	2360.39	2437.37	0.935538	0.000739131	0.00847591	Ube2b
ENSMUSG00000021140	1094.54	1287.34	1126.48	561.13	646.967	629.824	0.935063	2.34512e-05	0.000604748	Pcnx
ENSMUSG00000042492	2239.35	2690.08	2158.79	1407.67	957.156	1340.3	0.932494	0.000646666	0.00768585	Tbc1d10b
ENSMUSG00000029655	1156.35	1451.86	1674.31	663.314	590.837	986.34	0.930535	0.00484812	0.033009	N4bp2l2
ENSMUSG00000017631	1374.76	1328.67	1514.24	616.627	638.104	953.057	0.930177	0.00136208	0.0132509	Abr
ENSMUSG00000000278	1622.85	1899.43	1640.07	903.799	762.18	1036.27	0.929643	0.000140629	0.00250714	Scpep1
ENSMUSG00000021460	683.261	746.205	679.652	423.711	416.54	272.028	0.929397	0.00189518	0.016913	Auh
ENSMUSG00000032422	574.467	858.486	942.439	421.949	496.303	334.754	0.928787	0.00571886	0.0370672	Snx14
ENSMUSG00000045482	4627.88	4401.59	4780.68	1770.6	2688.31	2804.12	0.927747	0.000861883	0.00946077	Trrap
ENSMUSG00000026031	2726.45	2562.98	2222.14	1022.72	1237.8	1687.21	0.927003	0.00170933	0.015702	Cflar
ENSMUSG00000038013	1075.58	1142.31	1098.23	483.612	528.799	730.954	0.923995	0.000822556	0.00919666	Wipf2
ENSMUSG00000042396	1768.73	2294.75	2608.19	1041.22	1296.89	1184.12	0.923201	0.000585228	0.00714479	Rbm7
ENSMUSG00000024556	2912.72	3396.52	5526.24	2445.37	1861.14	1943.24	0.92068	0.00785359	0.0457507	Me2
ENSMUSG00000040687	5311.14	4613.68	3954.65	1816.41	2859.65	2672.91	0.918354	0.00184469	0.0165407	Madd
ENSMUSG00000022800	1096.18	1359.85	1778.74	695.026	729.684	818.643	0.915821	0.00173005	0.0158365	Fyttd1
ENSMUSG00000030095	817.605	962.97	837.153	421.068	499.257	472.368	0.914315	7.69866e-05	0.00155293	Tmem43
ENSMUSG00000021413	4527.32	3361.43	3219.36	1360.1	1923.18	2614.67	0.912981	0.00877839	0.0493976	Prpf4b
ENSMUSG00000045216	470.618	582.461	400.601	217.581	254.06	300.19	0.911798	0.00343305	0.0259601	Hs6st1
ENSMUSG00000029714	2630.84	2582.48	2930.04	1151.33	1509.59	1671.85	0.910697	0.000346686	0.00484843	Gigyf1
ENSMUSG00000058587	2052.26	2099.82	2975.4	1147.81	971.927	1665.45	0.910449	0.00687227	0.0416944	Tmod3
ENSMUSG00000037944	14762.2	21516	17392.8	11441.9	8703.03	8414.29	0.91005	0.00106189	0.0110005	Ccr7
ENSMUSG00000040430	3123.71	2513.08	3814.27	1541.57	1680.93	1806.9	0.909965	0.000606895	0.00731874	Pitpnc1
ENSMUSG00000025220	6292.76	7183.68	5226.64	2863.79	3237.79	3851.27	0.909849	0.00045417	0.00591809	Mgea5
ENSMUSG00000048120	1152.23	1045.62	1160.72	585.795	537.662	661.187	0.907325	4.65801e-05	0.00103984	Entpd1
ENSMUSG00000031112	889.311	1054.2	1210.36	563.773	522.891	592.7	0.906384	0.000262763	0.00394346	Stk26
ENSMUSG00000024581	771.45	818.72	854.273	398.165	416.54	487.73	0.905168	9.33189e-05	0.0017967	Napg
ENSMUSG00000056216	1136.57	1412.1	1234.33	755.808	508.12	760.397	0.895792	0.00170859	0.015702	Cebpg
ENSMUSG00000047867	6591.94	8017.22	8660.85	4766.52	4886.22	2860.45	0.895701	0.00478536	0.0327813	Gimap6
ENSMUSG00000034403	840.683	1168.04	908.2	554.964	413.586	593.98	0.894141	0.00241064	0.0202258	Pja1
ENSMUSG00000027900	375.835	456.924	526.431	296.862	206.793	224.023	0.894056	0.00454587	0.031583	Dram2
ENSMUSG00000026048	657.711	753.222	867.113	484.492	404.724	337.954	0.892857	0.00184085	0.0165407	Ercc5
ENSMUSG00000021395	1538.78	1895.53	1866.05	936.392	738.547	1172.6	0.892074	0.00187788	0.0167777	Spin1
ENSMUSG00000037706	1396.19	1872.14	1938.81	1157.5	729.684	912.733	0.891776	0.00354555	0.0265036	Cd81
ENSMUSG00000041712	883.541	1321.65	1339.62	640.411	514.028	754.637	0.888319	0.00494903	0.0335029	Ubr7
ENSMUSG00000070808	1027.78	1038.6	1236.9	574.344	644.013	572.218	0.887002	8.77536e-05	0.00170634	Bicra
ENSMUSG00000026027	375.835	390.646	374.065	214.058	218.61	187.539	0.885621	0.000377169	0.00513823	Stradb
ENSMUSG00000026074	5796.59	6793.81	6427.59	2906.07	3087.12	4297.4	0.885304	0.000837395	0.00927654	Map4k4
ENSMUSG00000040843	856.343	1124.38	968.119	647.458	366.319	574.778	0.885006	0.00682172	0.0414681	Tiprl
ENSMUSG00000032666	1668.18	1542.31	1798.42	832.446	1054.64	834.005	0.884934	0.000151887	0.00265072	1700025G04Rik
ENSMUSG00000009073	1450.59	1373.11	1473.15	715.287	629.242	976.099	0.883776	0.00132482	0.0129689	Nf2
ENSMUSG00000023952	5009.48	4299.45	5659.77	2894.62	2652.86	2591.62	0.878807	7.88974e-05	0.00157724	Gtpbp2
ENSMUSG00000035569	5389.44	5247.6	5688.88	2605.69	2511.06	3757.18	0.87832	0.000977298	0.0103223	Ankrd11
ENSMUSG00000020745	3161.63	3401.2	3214.22	1966.16	1143.27	2209.5	0.875519	0.00765658	0.0449375	Pafah1b1
ENSMUSG00000010095	1904.72	2784.43	2924.9	1434.98	1190.54	1523.99	0.87393	0.00242455	0.0203162	Slc3a2
ENSMUSG00000047044	438.474	557.509	467.368	273.958	203.839	313.632	0.873912	0.00424389	0.0300995	D030056L22Rik
ENSMUSG00000025162	4598.21	5270.22	4013.71	2575.74	2138.83	2855.97	0.873325	0.00046488	0.00599898	Csnk1d
ENSMUSG00000039621	3117.12	3590.67	4790.95	2185.5	1701.61	2385.52	0.872794	0.00316567	0.02447	Prex1
ENSMUSG00000034255	2799.8	2375.85	3212.51	1605.87	1155.09	1812.66	0.872229	0.00288946	0.0229238	Arhgap27
ENSMUSG00000025423	1268.44	1678.77	1288.26	631.602	788.768	899.931	0.868271	0.0020391	0.0179315	Pias2
ENSMUSG00000075033	2041.54	1780.13	1750.49	1043.86	827.172	1173.24	0.867921	0.000585476	0.00714479	Nxpe3
ENSMUSG00000015711	308.25	332.166	410.873	210.534	144.755	215.062	0.866187	0.00754402	0.0444938	Prune1
ENSMUSG00000000826	2915.19	3034.72	4921.06	2010.2	1731.15	2225.51	0.864437	0.00693971	0.0419572	Dnajc5
ENSMUSG00000036568	831.617	849.909	887.656	370.857	389.953	645.186	0.864128	0.00877941	0.0493976	Bicral
ENSMUSG00000006014	630.512	470.179	588.918	369.976	259.968	294.43	0.862901	0.00361631	0.026904	Prg4
ENSMUSG00000027810	2320.94	3087.74	2484.92	1701.01	1317.57	1320.45	0.86226	0.000917816	0.00990799	Eif2a
ENSMUSG00000067369	531.608	855.367	797.778	471.279	333.823	395.56	0.85863	0.00871159	0.0490866	Trmt2b
ENSMUSG00000039449	1195.91	1216.38	1228.34	549.679	558.341	894.811	0.857781	0.00516657	0.0345019	Prpf18
ENSMUSG00000032652	589.302	587.919	567.518	294.219	336.777	334.754	0.856366	0.000155182	0.00270196	Crebl2
ENSMUSG00000038784	620.622	610.531	639.421	323.289	292.464	410.922	0.856317	0.00116074	0.0117371	Cnot4
ENSMUSG00000031146	5051.52	6463.99	5335.35	4097.04	2552.42	2660.75	0.855175	0.00486961	0.0331264	Plp2
ENSMUSG00000022521	1696.2	1558.69	1497.12	800.734	641.058	1177.72	0.854614	0.00765487	0.0449375	Crebbp
ENSMUSG00000021012	1745.65	2046.8	1924.25	1167.19	797.63	1189.24	0.853555	0.00172139	0.0158035	Zc3h14
ENSMUSG00000020694	1174.48	1537.63	1482.57	801.615	576.066	937.055	0.852446	0.00492051	0.0333857	Tlk2
ENSMUSG00000038545	1642.63	1521.26	987.806	675.647	794.676	833.365	0.850275	0.00591219	0.037865	Cul7
ENSMUSG00000033228	2770.13	3517.38	4347.55	1966.16	1547.99	2382.32	0.849197	0.00658951	0.0404492	Scaf11
ENSMUSG00000002428	1035.19	1247.57	1350.74	489.778	771.043	760.397	0.848848	0.00575882	0.0372149	Hltf
ENSMUSG00000000976	791.231	769.597	754.123	418.425	310.19	550.456	0.846131	0.00663971	0.0406777	Heatr6
ENSMUSG00000039536	1376.41	1457.32	1215.5	753.166	564.25	928.094	0.844902	0.0038742	0.0283908	Stau1
ENSMUSG00000025337	1472.02	1827.69	1551.9	1115.21	700.142	878.809	0.84474	0.00337958	0.0256177	Sbds
ENSMUSG00000024130	1350.04	1148.55	1128.19	613.984	555.387	844.246	0.843891	0.00299509	0.0235589	Abca3
ENSMUSG00000021054	1402.79	1702.94	1729.09	879.134	691.28	1121.39	0.840359	0.00414971	0.0297603	Sgpp1
ENSMUSG00000062234	2344.85	2693.2	2417.3	1286.11	1033.97	1844.67	0.837058	0.00689482	0.041815	Gak
ENSMUSG00000006288	1119.26	1277.98	1447.47	709.121	638.104	800.081	0.836557	0.000670986	0.00789695	Ttc5
ENSMUSG00000034601	380.78	449.126	462.232	295.981	180.205	241.945	0.834344	0.00839265	0.0478662	2700049A03Rik
ENSMUSG00000028436	1406.08	1745.82	2057.79	945.201	868.531	1116.91	0.82759	0.00248227	0.0206604	Dcaf12
ENSMUSG00000028106	1851.98	1944.65	1689.71	754.046	1249.62	1097.71	0.826068	0.0046181	0.0319507	Rprd2
ENSMUSG00000000276	382.428	427.294	374.065	212.296	174.297	274.588	0.825913	0.00725444	0.0432915	Dgke
ENSMUSG00000015961	2278.91	2769.61	1875.46	1502.81	1048.74	1348.62	0.825674	0.00447732	0.0312733	Adss
ENSMUSG00000048578	7958.47	7969.65	6935.19	3660.12	3382.54	5857.23	0.824835	0.00812641	0.0469337	Mlec
ENSMUSG00000019988	581.884	593.377	489.623	245.77	322.006	372.518	0.824468	0.00557436	0.0365545	Nedd1
ENSMUSG00000030245	624.743	867.063	716.459	498.587	319.052	426.923	0.819652	0.00818465	0.0471492	Golt1b
ENSMUSG00000028134	672.546	681.487	746.419	389.356	410.632	394.28	0.816734	0.000146889	0.00258343	Ptbp2
ENSMUSG00000044197	1989.62	1819.12	1693.99	927.583	1013.29	1192.44	0.811344	0.000451359	0.00589743	Gpr146
ENSMUSG00000046707	1926.98	2194.95	2217	1371.55	1101.91	1136.12	0.810701	0.000306696	0.00441648	Csnk2a2
ENSMUSG00000050812	1958.3	2195.73	2624.45	1306.37	1090.09	1462.55	0.810056	0.00176397	0.0160252	Ecpas
ENSMUSG00000022812	1280.81	1363.75	1331.91	623.674	709.005	933.215	0.809171	0.00238576	0.0200675	Gsk3b
ENSMUSG00000035640	1307.18	1421.45	1154.72	850.945	788.768	581.179	0.808435	0.00317412	0.0245113	Cbarp
ENSMUSG00000059263	2463.53	3139.99	2585.07	1332.79	1890.68	1468.31	0.806188	0.00236827	0.0199733	Usp47
ENSMUSG00000021451	5058.11	5055.01	4999.81	3368.54	2236.32	3044.15	0.803481	0.00156828	0.0147614	Sema4d
ENSMUSG00000026029	2704.2	2537.25	2489.2	1655.2	1119.64	1662.25	0.797628	0.002658	0.0216809	Casp8
ENSMUSG00000046562	2048.13	2774.29	2944.59	1639.35	1255.53	1568.8	0.797145	0.003607	0.0268603	Unc119b
ENSMUSG00000026353	1798.4	2273.7	1584.43	1142.52	844.897	1261.57	0.796591	0.00728821	0.0433952	Ubxn4
ENSMUSG00000032570	1259.38	1451.86	1327.63	612.222	765.134	946.656	0.796465	0.00394574	0.0287135	Atp2c1
ENSMUSG00000035851	2045.66	2212.88	2480.64	1086.14	1163.95	1631.53	0.79411	0.00422743	0.03001	Ythdc1
ENSMUSG00000068040	1303.88	1445.63	929.599	638.649	726.73	764.238	0.789197	0.00587892	0.0377143	Tm9sf4
ENSMUSG00000031627	1518.17	1607.03	1799.28	916.131	732.638	1193.72	0.788393	0.00627045	0.0392135	Irf2
ENSMUSG00000022360	2487.43	2771.95	2907.78	1316.06	1574.58	1837.63	0.788219	0.0012914	0.0126974	Atad2
ENSMUSG00000027291	1324.49	1509.56	1476.57	810.424	717.867	960.738	0.787997	0.000954563	0.0101601	Vps39
ENSMUSG00000026113	1031.9	1331.78	1528.79	715.287	841.943	704.072	0.786506	0.00385729	0.0282802	Inpp4a
ENSMUSG00000030815	870.354	879.539	784.938	527.656	431.311	505.011	0.78601	0.000586461	0.00714479	Phkg2
ENSMUSG00000012296	1013.76	1173.5	876.528	647.458	564.25	563.897	0.785663	0.00154872	0.0146827	Tjap1
ENSMUSG00000007670	3847.36	4372.74	3888.74	2296.49	1822.73	2909.1	0.782878	0.00432156	0.0304709	Khsrp
ENSMUSG00000027206	1871.76	2598.85	2327.42	1577.68	1057.6	1314.05	0.781055	0.00633481	0.0394815	Cops2
ENSMUSG00000029328	5382.02	6396.15	5871.2	3800.18	3042.81	3421.79	0.780981	0.000311591	0.00447462	Hnrnpdl
ENSMUSG00000042167	1101.95	1472.14	1419.22	788.401	797.63	745.036	0.777557	0.00119719	0.0120357	Papd4
ENSMUSG00000037514	1191.79	1287.34	966.407	757.57	508.12	739.915	0.774931	0.00839089	0.0478662	Pank2
ENSMUSG00000028159	684.909	719.694	788.362	470.398	378.136	430.124	0.772112	0.0010905	0.01123	Dapp1
ENSMUSG00000015697	1626.14	1419.89	1194.1	699.431	788.768	995.941	0.76991	0.00607143	0.0385196	Setdb1
ENSMUSG00000036002	1176.96	1149.33	1659.75	684.456	771.043	882.01	0.769336	0.00704205	0.0424598	Fam214b
ENSMUSG00000024096	2920.14	3270.98	3007.93	1560.95	1595.26	2254.31	0.764134	0.00355266	0.0265314	Ralbp1
ENSMUSG00000026743	1138.22	1080.71	1633.22	747.88	732.638	786.64	0.763863	0.00621224	0.0389897	Mllt10
ENSMUSG00000030134	534.081	598.055	540.126	355.882	339.731	293.79	0.760204	0.00165087	0.0152997	Rasgef1a
ENSMUSG00000032411	918.158	1001.18	1060.57	474.803	549.479	733.514	0.758858	0.00754066	0.0444938	Tfdp2
ENSMUSG00000068823	4051.76	5299.85	5120.5	2884.93	2608.55	3071.67	0.755878	0.00108227	0.0111673	Csde1
ENSMUSG00000028826	983.269	963.75	799.49	502.11	540.616	587.58	0.75187	0.00145706	0.0139984	Maco1
ENSMUSG00000042423	3348.72	3284.24	3177.42	1591.78	1940.9	2295.91	0.750896	0.00204734	0.0179736	Fbrs
ENSMUSG00000032119	854.694	803.125	720.739	382.309	555.387	484.529	0.748414	0.00559098	0.0366328	Hinfp
ENSMUSG00000059981	2553.37	2090.46	2266.65	1249.99	1140.32	1717.29	0.747905	0.00670106	0.0409413	Taok2
ENSMUSG00000031065	1519	1491.63	1388.41	879.134	803.539	931.935	0.747472	0.000240282	0.00372022	Cdk16
ENSMUSG00000026878	1882.47	2198.07	1995.3	928.464	1418.01	1281.41	0.746499	0.00592314	0.0378773	Rab14
ENSMUSG00000020114	2414.9	3009.77	2281.2	1582.97	1258.48	1759.54	0.7416	0.00538112	0.0356306	Cand1
ENSMUSG00000038991	1682.19	1844.07	1399.54	1093.19	865.577	983.78	0.740733	0.00275693	0.0221422	Txndc5
ENSMUSG00000062116	391.494	440.549	401.457	273.078	215.656	245.145	0.740297	0.0040633	0.0292966	Zfp954
ENSMUSG00000042535	3863.84	3929.07	2901.79	2086.84	1994.08	2329.84	0.737532	0.00248112	0.0206604	Gtpbp1
ENSMUSG00000019132	6204.57	6389.91	5114.51	3438.13	2992.59	4215.47	0.733093	0.00400616	0.0290048	BC005537
ENSMUSG00000079562	1656.64	2344.66	1995.3	1387.41	1013.29	1212.28	0.728597	0.00771397	0.045139	Maea
ENSMUSG00000037351	2776.73	3809	2529.44	1641.99	2023.62	1842.11	0.727862	0.00818494	0.0471492	Actr1b
ENSMUSG00000026761	822.551	940.358	1052.86	502.11	573.112	625.984	0.726833	0.00351506	0.0263478	Orc4
ENSMUSG00000033713	2793.21	2555.19	2622.74	1224.44	1887.73	1713.45	0.726031	0.0066178	0.0405593	Foxn3
ENSMUSG00000030365	1208.28	1129.05	1192.39	640.411	726.73	768.718	0.725135	0.000659029	0.00780316	Clec2i
ENSMUSG00000031532	8417.54	11199.3	9121.37	5816.55	4898.04	6681.64	0.723578	0.00470786	0.0323922	Saraf
ENSMUSG00000024949	7876.87	8620.73	6616.76	4977.94	4827.14	4208.43	0.722245	0.00143872	0.0138501	Sf1
ENSMUSG00000004071	1051.68	1024.57	921.04	574.344	599.7	650.306	0.715273	0.000857711	0.00944428	Cdip1
ENSMUSG00000085396	670.898	580.121	496.471	320.646	360.411	385.319	0.712791	0.00759721	0.0447085	Firre
ENSMUSG00000042508	1414.33	1331.78	1646.91	811.305	889.21	982.5	0.710791	0.00211106	0.0184265	Dmtf1
ENSMUSG00000020530	2592.11	2881.11	2832.45	1963.52	1353.02	1753.78	0.709398	0.00445528	0.0311502	Ggnbp2
ENSMUSG00000003992	728.592	658.095	779.802	449.257	392.907	477.488	0.708985	0.00274956	0.0221165	Ssbp2
ENSMUSG00000027829	3915.77	4412.51	4237.12	2325.56	3240.74	2134.62	0.708472	0.00801937	0.0464571	Ccnl1
ENSMUSG00000020585	1697.03	2035.1	1563.03	1116.09	998.515	1122.67	0.708115	0.00217154	0.01879	Laptm4a
ENSMUSG00000024948	11811.6	12055.5	12820.9	6484.27	9290.92	6739.24	0.70519	0.00479874	0.0328442	Map4k2
ENSMUSG00000004661	455.782	434.311	442.544	248.412	262.923	304.671	0.703883	0.00436449	0.0307182	Arid3b
ENSMUSG00000038324	7266.14	8619.95	8494.79	5029.91	4771.01	5215.25	0.69887	0.000387999	0.00524077	Trpc4ap
ENSMUSG00000022971	1148.93	1476.03	1281.41	927.583	732.638	754.637	0.691779	0.00570071	0.0370108	Ifnar2
ENSMUSG00000005442	4726.78	4671.38	5240.34	2750.16	3267.33	3063.35	0.689731	0.000578407	0.00708991	Cic
ENSMUSG00000026721	2779.2	2353.23	3245.04	1680.75	1819.78	1716.01	0.684052	0.00351488	0.0263478	Rabgap1l
ENSMUSG00000035596	2048.96	2128.67	2352.25	1378.6	1326.43	1372.94	0.678504	0.000435839	0.00575226	Mboat7
ENSMUSG00000028423	2779.2	3077.61	3140.61	1880.71	2153.6	1596.96	0.678286	0.00336038	0.0255464	Nfx1
ENSMUSG00000005621	2263.25	2459.28	2133.97	1262.32	1261.44	1757.62	0.677369	0.00865562	0.0488944	Zfp592
ENSMUSG00000021143	1097.01	1119.7	1116.2	607.818	794.676	705.992	0.665325	0.00337164	0.0255821	Pacs2
ENSMUSG00000039770	1131.63	1364.53	1358.45	784.878	930.569	724.554	0.664156	0.00594113	0.0379578	Ypel5
ENSMUSG00000055436	4760.57	4291.65	3991.46	2618.9	2502.2	3104.32	0.664141	0.0025707	0.0211635	Srsf11
ENSMUSG00000023274	7973.3	7960.29	8130.14	5712.61	4652.84	5071.24	0.639848	0.00113564	0.0115505	Cd4
ENSMUSG00000057551	726.119	713.456	697.628	413.14	449.036	513.972	0.63315	0.0059132	0.037865	Zfp317
ENSMUSG00000042292	1762.14	1900.99	1616.96	1086.14	1273.25	1057.39	0.631094	0.00389206	0.0284575	Mkl1
ENSMUSG00000054435	9443.67	9887.79	11968.4	6743.25	6014.72	7627.65	0.618113	0.00801223	0.0464441	Gimap4
ENSMUSG00000033628	975.027	1149.33	1062.28	706.478	667.646	707.272	0.612824	0.00351001	0.0263385	Pik3c3
ENSMUSG00000028060	1502.51	1648.36	1503.97	917.012	951.248	1176.44	0.610408	0.00784116	0.0456971	Khdc4
ENSMUSG00000034252	2301.99	2772.73	2531.15	1690.44	1565.72	1752.5	0.601417	0.00348127	0.0261982	Senp6
ENSMUSG00000028954	2224.51	2701.78	2414.73	1615.56	1716.38	1519.51	0.598907	0.00415178	0.0297603	Nub1
ENSMUSG00000031835	2810.52	2626.92	3233.91	1721.27	1946.81	2061.65	0.597895	0.00672697	0.0410676	Mbtps1
ENSMUSG00000044456	1918.74	1904.89	2182.76	1324.87	1344.15	1320.45	0.590561	0.0024258	0.0203162	Rin3
ENSMUSG00000024002	3538.29	3733.36	3229.63	2208.4	2410.62	2482.81	0.564513	0.00407453	0.029364	Brd4
ENSMUSG00000059713	2517.93	2435.89	2145.1	1530.12	1621.85	1652.65	0.563395	0.00466031	0.0321498	Rcan3
ENSMUSG00000041890	2671.23	2420.29	2909.49	1895.69	1672.07	1890.11	0.550341	0.00827319	0.0474294	Git2
ENSMUSG00000035632	1682.19	1771.55	1697.42	1176.88	1152.13	1291.65	0.507052	0.00830717	0.0475611	Cnot3
ENSMUSG00000028800	1879.17	1723.99	1763.33	2590.71	2419.48	2663.31	-0.516821	0.00560337	0.0366664	Hdac1
ENSMUSG00000059005	8899.7	8226.96	8058.24	13653	10933.4	12881.3	-0.573421	0.00551932	0.0362877	Hnrnpa3
ENSMUSG00000024870	1175.31	1065.9	1359.3	1767.08	1781.37	1851.07	-0.584961	0.00691423	0.0418841	Rab1b
ENSMUSG00000071172	2712.44	3126.73	2785.37	4495.21	3787.27	4848.49	-0.60738	0.0059222	0.0378773	Srsf3
ENSMUSG00000004665	3590.21	3773.13	4256.81	6437.58	6224.47	5062.27	-0.608792	0.00674495	0.0411452	Cnn2
ENSMUSG00000033047	1850.33	1949.33	1664.89	2779.22	2617.41	2976.3	-0.616424	0.00220936	0.0190436	Eif3l
ENSMUSG00000032485	764.032	661.214	725.019	1035.05	1119.64	1179	-0.632684	0.00282116	0.0225075	Scap
ENSMUSG00000024613	1595.65	1405.86	1467.16	2717.56	2206.78	2036.05	-0.639708	0.00632489	0.0394436	Tcof1
ENSMUSG00000037570	536.554	678.368	612.029	1061.48	968.973	836.565	-0.649353	0.0088234	0.0495916	Mcrs1
ENSMUSG00000003039	942.059	895.913	829.449	1370.67	1651.39	1179	-0.652122	0.00845001	0.04808	Fam32a
ENSMUSG00000026238	15251	15105	12908.3	26522	20307.1	21609.9	-0.661758	0.00390871	0.028506	Ptma
ENSMUSG00000026275	473.09	480.316	392.041	759.332	729.684	642.625	-0.66244	0.00614145	0.0387317	Ppp1r7
ENSMUSG00000027642	1405.26	1439.39	1113.64	2388.11	2067.93	1826.75	-0.66643	0.00801327	0.0464441	Rpn2
ENSMUSG00000003680	434.353	396.104	464.8	731.143	768.088	579.899	-0.679043	0.0077944	0.0455354	Taf6l
ENSMUSG00000061887	802.77	879.539	1078.54	1623.49	1373.7	1427.99	-0.681707	0.00543426	0.0359368	Ssbp3
ENSMUSG00000037070	673.371	682.266	557.246	1091.43	918.752	1061.23	-0.685584	0.0034416	0.0259872	Rbmxl1
ENSMUSG00000026511	950.301	1025.35	946.719	1773.24	1663.21	1286.53	-0.691375	0.00453781	0.031541	Srp9
ENSMUSG00000020496	1406.08	1387.92	1693.99	2778.34	2407.66	2071.25	-0.69329	0.00474609	0.0325836	Rnf187
ENSMUSG00000025580	1085.47	1207.81	914.192	1953.83	1568.67	1677.61	-0.698192	0.00443218	0.0310412	Eif4a3
ENSMUSG00000036932	305.778	339.964	321.85	542.632	493.349	536.374	-0.703403	0.00180032	0.0162307	Aifm1
ENSMUSG00000059248	4094.62	3822.25	5509.97	7071.83	8144.69	6652.84	-0.703467	0.00708437	0.0426507	2022-09-09
ENSMUSG00000028670	1175.31	1077.59	1233.47	2162.6	2032.48	1490.07	-0.704467	0.00673369	0.0410926	Lypla2
ENSMUSG00000021610	1132.45	1203.91	1319.93	2100.05	1751.83	2119.9	-0.709653	0.00115422	0.0117009	Clptm1l
ENSMUSG00000033735	295.063	279.924	251.66	465.113	496.303	395.56	-0.709849	0.00563664	0.036732	Spr
ENSMUSG00000028745	2919.31	3331.02	3639.65	5857.07	5934.96	4408.77	-0.711537	0.00421306	0.0299759	Capzb
ENSMUSG00000032026	1536.31	1159.46	1212.07	2181.98	2168.37	2053.97	-0.712455	0.00205873	0.0180532	Rexo2
ENSMUSG00000074797	334.625	396.104	291.891	609.58	511.074	553.016	-0.713227	0.00724096	0.0432441	Itpa
ENSMUSG00000002014	801.121	929.442	1043.45	1817.29	1403.24	1325.57	-0.713445	0.00745767	0.0441509	Ssr4
ENSMUSG00000025940	295.063	349.32	298.739	516.205	511.074	526.773	-0.720992	0.00202811	0.0178666	Tmem70
ENSMUSG00000024833	649.469	573.104	546.118	1014.79	1075.32	831.444	-0.721178	0.00312551	0.0242316	Pola2
ENSMUSG00000021520	351.109	394.545	380.057	628.078	593.791	633.664	-0.722868	0.000907312	0.00985222	Uqcrb
ENSMUSG00000023110	573.642	538.016	476.784	848.302	782.859	999.141	-0.730744	0.00272659	0.0219997	Prmt5
ENSMUSG00000031827	3746.81	4131.03	5297.69	8076.93	6141.75	7837.6	-0.743803	0.00532881	0.035374	Cotl1
ENSMUSG00000028081	16583.7	20386.1	23331.6	38516.3	36244.9	26488.5	-0.747604	0.00771155	0.045139	Rps3a1
ENSMUSG00000031231	604.962	676.029	778.09	1335.44	1042.83	1080.43	-0.749908	0.00312871	0.0242444	Cox7b
ENSMUSG00000032959	1378.06	1440.95	1619.52	2895.5	2534.69	2062.93	-0.755199	0.00230673	0.0195915	Pebp1
ENSMUSG00000052456	382.428	495.13	482.775	760.213	717.867	817.363	-0.756794	0.00213481	0.0185439	Asna1
ENSMUSG00000027673	427.759	537.236	583.782	990.126	880.348	748.876	-0.757586	0.00554713	0.0364216	Ndufb5
ENSMUSG00000031924	1140.69	1005.86	844.001	1611.16	1545.04	1911.87	-0.762272	0.00236523	0.0199585	Cyb5b
ENSMUSG00000024767	629.688	672.13	628.293	994.531	1311.66	992.741	-0.769005	0.00162231	0.0151197	Otub1
ENSMUSG00000029730	1654.99	1603.91	1283.12	2847.93	2649.91	2247.91	-0.769641	0.00157916	0.014846	Mcm7
ENSMUSG00000054226	248.084	242.497	249.092	416.663	460.853	394.92	-0.777391	0.00103901	0.0107921	Tprkb
ENSMUSG00000014873	370.065	254.193	300.451	594.604	449.036	537.655	-0.778552	0.00874386	0.0492507	Surf2
ENSMUSG00000062963	479.684	520.082	481.919	801.615	1087.14	663.747	-0.779009	0.00832311	0.0476175	Ufc1
ENSMUSG00000003099	826.672	769.597	926.176	1676.34	1273.25	1381.9	-0.781946	0.00127643	0.0125898	Ppp5c
ENSMUSG00000024097	1521.47	1487.73	1213.79	2306.18	2398.8	2558.34	-0.782487	0.000337902	0.00475218	Srsf7
ENSMUSG00000030336	2722.33	1907.23	2851.29	4620.3	4127	4123.3	-0.783018	0.00303226	0.0237438	Cd27
ENSMUSG00000001211	1720.1	1709.17	1459.45	2305.3	3657.28	2465.53	-0.783889	0.00704454	0.0424598	Agpat3
ENSMUSG00000016833	125.278	155.167	157.501	272.197	257.014	225.943	-0.783929	0.00797071	0.0462952	Mrps18c
ENSMUSG00000027074	590.126	537.236	579.502	1069.41	729.684	1130.99	-0.784355	0.00556472	0.0365218	Slc43a3
ENSMUSG00000039041	953.598	1124.38	830.305	1702.77	2005.89	1314.05	-0.786019	0.00665659	0.0407492	Adrm1
ENSMUSG00000041084	568.697	729.83	790.93	1380.36	974.881	1241.73	-0.786364	0.00570316	0.0370115	Ostc
ENSMUSG00000024287	407.978	394.545	345.818	673.885	673.554	636.225	-0.787519	0.000440081	0.00578873	Thoc1
ENSMUSG00000027566	1746.48	1959.47	1737.65	3395.85	3494.8	2514.82	-0.78792	0.00144284	0.0138813	Psma7
ENSMUSG00000038374	734.361	977.006	617.165	1553.9	1199.4	1272.45	-0.790809	0.00798288	0.0463424	Rbm8a
ENSMUSG00000048277	2167.64	2000.8	1443.19	3278.69	3382.54	3084.47	-0.795999	0.00225722	0.0192862	Syngr2
ENSMUSG00000025651	1272.56	1474.48	1351.6	2381.06	2661.72	2084.05	-0.796511	0.000354486	0.00491041	Uqcrc1
ENSMUSG00000005150	247.26	251.854	229.404	502.11	357.457	401.321	-0.797145	0.00412159	0.0296349	Wdr83
ENSMUSG00000030225	222.534	259.651	325.274	443.971	454.945	503.731	-0.79823	0.00516249	0.0345012	Dera
ENSMUSG00000025858	603.314	712.676	594.909	1168.95	1258.48	905.692	-0.799722	0.00222154	0.0190955	Get4
ENSMUSG00000060073	873.651	1074.47	822.601	1912.42	1270.3	1633.45	-0.799763	0.00475869	0.0326414	Psma3
ENSMUSG00000028757	1040.14	952.054	978.391	2213.69	1296.89	1669.93	-0.804591	0.00637197	0.0395796	Ddost
ENSMUSG00000071647	873.651	660.434	772.098	1170.71	1669.12	1217.4	-0.811908	0.00392935	0.0286075	Eml3
ENSMUSG00000044627	990.687	1004.3	1117.92	1974.97	2197.91	1305.73	-0.813568	0.00634224	0.039501	Swi5
ENSMUSG00000022503	276.107	251.074	242.244	465.994	398.815	484.529	-0.816165	0.00106991	0.0110543	Nubp1
ENSMUSG00000025487	743.427	824.958	750.699	1602.35	966.019	1523.35	-0.822523	0.00605155	0.038428	Psmd13
ENSMUSG00000020430	761.56	688.504	726.731	1344.25	1066.46	1434.39	-0.82422	0.000572709	0.00705875	Pes1
ENSMUSG00000063785	309.899	371.153	366.361	648.339	519.937	681.029	-0.825531	0.00153839	0.0146119	Utp14a
ENSMUSG00000024981	1348.39	1288.12	1219.78	2534.34	1586.4	2703.63	-0.825638	0.00607516	0.0385196	Acsl5
ENSMUSG00000043311	135.169	123.198	146.373	216.7	242.243	260.506	-0.830396	0.00396316	0.0287906	D17H6S53E
ENSMUSG00000038332	1403.61	1166.48	1294.25	1714.22	2097.47	3068.47	-0.832992	0.00856694	0.048526	Sesn1
ENSMUSG00000033845	412.099	402.342	426.28	961.938	587.883	654.787	-0.833082	0.00628327	0.0392439	Mrpl15
ENSMUSG00000037552	1230.53	923.204	1087.1	1836.67	2330.85	1636.01	-0.838485	0.00209601	0.0183393	Plekhg2
ENSMUSG00000035842	267.04	183.237	231.116	384.951	484.487	355.876	-0.839996	0.00712552	0.0428333	Ddx11
ENSMUSG00000049577	712.108	757.121	1050.29	1578.56	1725.24	1215.48	-0.841361	0.00516035	0.0345012	Zfpm1
ENSMUSG00000021905	166.488	137.233	159.213	318.884	257.014	252.186	-0.842416	0.00419331	0.0299248	Dph3
ENSMUSG00000027593	3001.73	3215.62	3658.48	6909.74	6874.39	3982.48	-0.846743	0.00759417	0.0447085	Raly
ENSMUSG00000027968	427.759	428.073	352.666	744.357	552.433	876.249	-0.851851	0.00440665	0.0309436	Larp7
ENSMUSG00000033016	1379.71	1559.47	2429.28	3650.43	2762.16	3276.49	-0.852501	0.00889724	0.0498813	Nfatc1
ENSMUSG00000028223	175.554	186.356	186.605	367.333	342.686	282.909	-0.853241	0.00182581	0.016425	Decr1
ENSMUSG00000034274	290.118	262.77	285.043	521.49	431.311	555.576	-0.854641	0.000714118	0.00826782	Thoc5
ENSMUSG00000027108	650.293	769.597	774.666	1486.95	1202.35	1279.49	-0.85642	0.000230538	0.00359782	Ola1
ENSMUSG00000030659	303.305	322.809	398.889	554.964	626.287	678.469	-0.859722	0.00113283	0.0115369	Nucb2
ENSMUSG00000014606	509.355	453.025	591.485	1087.91	788.768	937.695	-0.860288	0.00142561	0.0137578	Slc25a11
ENSMUSG00000020392	582.709	627.685	635.997	1156.62	1240.76	966.498	-0.862584	0.000174552	0.00297957	Cdkn2aipnl
ENSMUSG00000019710	724.471	643.28	640.277	1124.9	1624.8	912.733	-0.862966	0.00638564	0.0396263	Mrpl24
ENSMUSG00000023967	232.424	201.951	213.996	436.043	366.319	374.438	-0.863175	0.000756276	0.00859695	Mrps18a
ENSMUSG00000004264	2355.56	2660.45	2093.74	4697.81	4859.64	3435.87	-0.869189	0.00094377	0.0100976	Phb2
ENSMUSG00000000028	267.04	316.572	219.988	506.515	502.212	461.487	-0.869883	0.00168897	0.0155475	Cdc45
ENSMUSG00000078784	414.572	458.483	453.672	886.181	992.607	553.656	-0.870337	0.00750026	0.0443025	1810022K09Rik
ENSMUSG00000022247	324.734	388.307	360.37	705.597	605.608	648.386	-0.870892	0.000210159	0.00337744	Brix1
ENSMUSG00000040112	304.954	318.131	384.337	685.337	726.73	437.804	-0.872457	0.00762792	0.0448198	Mrps35
ENSMUSG00000052013	429.408	447.567	474.216	753.166	927.614	804.562	-0.875384	0.000119106	0.00219337	Btla
ENSMUSG00000020289	214.292	160.625	163.493	269.554	372.227	350.116	-0.876752	0.005531	0.036331	Nprl3
ENSMUSG00000039298	327.207	223.004	328.698	524.133	641.058	454.446	-0.87709	0.00599946	0.038173	Cdk5rap2
ENSMUSG00000016554	1494.27	1888.51	1581	3150.96	3905.43	2071.25	-0.877428	0.00768375	0.0450055	Eif3d
ENSMUSG00000037773	249.732	192.594	214.852	335.621	457.899	419.883	-0.879928	0.00261826	0.0215024	Pced1a
ENSMUSG00000043140	203.577	217.546	148.085	303.909	425.403	327.713	-0.884868	0.00710307	0.0427304	Tmem186
ENSMUSG00000001524	178.851	215.986	161.781	391.998	363.365	275.868	-0.885976	0.00498937	0.0336777	Gtf2h4
ENSMUSG00000032187	2128.08	1897.09	1830.95	3018.83	5081.2	2788.12	-0.893248	0.00681654	0.0414582	Smarca4
ENSMUSG00000024220	159.07	140.352	122.406	247.532	298.373	243.225	-0.895249	0.00274374	0.0220811	Zfp523
ENSMUSG00000028869	693.151	709.557	560.67	1357.46	1261.44	1036.91	-0.895809	0.000455965	0.00591809	Gnl2
ENSMUSG00000052033	124.454	144.251	172.909	286.291	292.464	245.785	-0.897061	0.00322449	0.024778	Pfdn4
ENSMUSG00000022671	128.575	138.013	125.83	281.006	257.014	195.22	-0.897473	0.00452832	0.031503	Mzt2
ENSMUSG00000034259	285.173	248.735	267.067	531.18	614.471	353.316	-0.897479	0.00625572	0.0391697	Exosc4
ENSMUSG00000032897	330.504	276.026	349.242	604.294	649.921	531.254	-0.898214	0.000455844	0.00591809	Nfyc
ENSMUSG00000026755	886.014	994.16	824.313	1748.58	2076.79	1225.72	-0.89879	0.00285761	0.0226941	Arpc5l
ENSMUSG00000032786	220.885	173.88	205.436	285.41	434.265	403.881	-0.899473	0.00479543	0.0328359	Alas1
ENSMUSG00000053329	300.833	235.479	355.234	603.413	546.524	512.692	-0.899632	0.00189923	0.0169334	D10Jhu81e
ENSMUSG00000001054	350.285	418.717	307.299	789.282	629.242	590.78	-0.90149	0.00150515	0.0143484	Rmnd5b
ENSMUSG00000028247	85.7167	120.859	95.0143	176.179	186.114	200.98	-0.901757	0.00649804	0.0400133	Coq3
ENSMUSG00000049686	444.243	694.742	596.621	1242.06	1101.91	909.532	-0.90597	0.00279904	0.0224149	Orai1
ENSMUSG00000056076	2384.41	2293.97	1662.32	3807.23	3899.53	4175.78	-0.906196	0.000301053	0.00436331	Eif3b
ENSMUSG00000025872	354.406	467.06	379.201	684.456	951.248	625.984	-0.907882	0.00289441	0.0229514	Thoc3
ENSMUSG00000021810	478.035	499.029	457.096	663.314	1220.08	817.363	-0.907917	0.00564352	0.0367616	Ecd
ENSMUSG00000076498	5089.43	4962.22	6395.92	11498.3	12209.7	7170.65	-0.908442	0.00367123	0.0271963	Trbc2
ENSMUSG00000019179	1604.72	1763.76	1841.22	3832.78	3134.39	2819.49	-0.909799	0.000122259	0.00223827	Mdh2
ENSMUSG00000021474	535.729	368.814	435.696	822.756	830.126	866.648	-0.911178	0.000522726	0.00659326	Sfxn1
ENSMUSG00000029623	949.477	995.719	1001.5	2388.99	1624.8	1526.56	-0.911797	0.00130128	0.0127865	Pdap1
ENSMUSG00000025034	1010.47	955.953	1206.08	2307.95	1760.7	1902.91	-0.913806	0.000229735	0.00359604	Trim8
ENSMUSG00000071644	9686.81	12269.9	9429.53	23193.1	22351.4	13596.9	-0.913911	0.00384918	0.0282472	Eef1g
ENSMUSG00000015656	19491.5	26838.4	19377.8	42197.5	51172.4	30456.2	-0.914087	0.00359357	0.0267858	Hspa8
ENSMUSG00000019370	1404.44	1465.9	1560.46	3150.08	2844.88	2372.08	-0.916812	5.56087e-05	0.00119731	Calm3
ENSMUSG00000020459	309.075	211.308	291.891	420.187	525.845	590.14	-0.919393	0.00354156	0.0264971	Mtif2
ENSMUSG00000030036	726.943	608.192	779.802	1414.72	980.79	1595.68	-0.91953	0.00232444	0.0197099	Mogs
ENSMUSG00000061613	1216.52	1482.27	1331.06	2590.71	3288.01	1756.34	-0.92019	0.00443557	0.031051	U2af1
ENSMUSG00000002524	1334.38	1423.79	1252.31	2707.87	3084.17	1815.22	-0.92203	0.00185922	0.0166394	Puf60
ENSMUSG00000005465	763.208	602.734	1020.33	1560.07	1187.58	1769.14	-0.922625	0.00522354	0.034808	Il27ra
ENSMUSG00000031389	1875.88	1164.92	2282.06	2904.31	3654.33	3538.28	-0.923439	0.00648059	0.039953	Arhgap4
ENSMUSG00000029121	384.077	348.541	484.487	659.791	830.126	823.764	-0.925445	0.000850143	0.00939117	Crmp1
ENSMUSG00000063200	1093.71	1309.95	1406.38	2776.58	2833.06	1636.65	-0.9263	0.004275	0.030197	Nol7
ENSMUSG00000038965	824.199	865.504	792.642	1730.08	1754.79	1241.09	-0.927023	0.000307491	0.00442386	Ube2l3
ENSMUSG00000016757	185.445	158.286	227.692	387.594	271.785	421.163	-0.928112	0.00625594	0.0391697	Ttll12
ENSMUSG00000053604	393.967	410.919	326.13	814.828	664.692	671.428	-0.928993	0.00028694	0.00420944	Rpia
ENSMUSG00000031819	340.394	301.757	221.7	506.515	700.142	454.446	-0.936912	0.00559478	0.0366423	Emc8
ENSMUSG00000054766	3182.23	3175.07	2686.08	6971.41	4386.97	5951.96	-0.937437	0.000733749	0.00843808	Set
ENSMUSG00000021476	185.445	187.136	193.453	305.671	422.449	363.557	-0.939947	0.000704493	0.00818666	Habp4
ENSMUSG00000030612	171.433	187.136	184.037	401.688	336.777	302.751	-0.940887	0.000707938	0.00820735	Mrpl46
ENSMUSG00000037531	120.333	109.163	103.574	178.822	236.335	227.863	-0.943061	0.00260517	0.0214174	Mrpl47
ENSMUSG00000001228	1041.79	887.336	760.97	2135.29	1228.94	1826.75	-0.950586	0.00314459	0.0243433	Uhrf1
ENSMUSG00000004266	2741.29	2867.08	4110.44	6859.53	7087.09	4859.37	-0.952007	0.00196409	0.0174088	Ptpn6
ENSMUSG00000038126	216.764	193.374	243.956	303.909	534.708	433.324	-0.952571	0.00526695	0.0350377	Mphosph9
ENSMUSG00000045538	133.52	186.356	184.037	279.244	381.09	320.673	-0.954248	0.00282803	0.0225507	Ddx28
ENSMUSG00000031818	3038.82	3706.85	3805.71	7617.98	8638.04	4223.79	-0.956267	0.00669085	0.0408977	Cox4i1
ENSMUSG00000015217	401.385	360.237	288.467	716.168	679.463	642.625	-0.956434	0.00024627	0.00377188	Hmgb3
ENSMUSG00000024067	233.248	228.462	231.116	449.257	552.433	350.756	-0.956502	0.00138738	0.0134468	Dpy30
ENSMUSG00000025138	928.048	852.248	960.415	1817.29	2245.18	1265.41	-0.956594	0.001842	0.0165407	Sirt7
ENSMUSG00000026895	526.663	541.135	573.51	1260.56	1134.41	793.681	-0.956604	0.000867399	0.00949297	Ndufa8
ENSMUSG00000027300	89.8377	103.704	83.0305	191.154	165.434	178.578	-0.95697	0.00246628	0.0206002	Ubox5
ENSMUSG00000016253	503.586	535.677	514.447	881.776	1376.65	776.399	-0.960779	0.00285275	0.0226671	Nelfcd
ENSMUSG00000020267	1169.54	1387.15	1206.08	3298.95	2425.39	1623.2	-0.965301	0.00504163	0.0339281	Hint1
ENSMUSG00000023249	752.494	524.76	531.567	829.803	1524.36	1185.4	-0.965801	0.00611976	0.0386573	Parp3
ENSMUSG00000029538	772.274	654.196	698.484	1799.67	1098.96	1246.21	-0.966041	0.00126429	0.0125173	Srsf9
ENSMUSG00000019428	1977.25	1784.81	2486.64	4045.07	5252.54	2928.3	-0.96733	0.00305953	0.0238857	Fkbp8
ENSMUSG00000061286	393.967	334.505	335.546	835.97	481.532	754.637	-0.967485	0.00280969	0.022444	Exosc5
ENSMUSG00000018326	1045.08	959.851	1038.31	1990.82	1311.66	2638.99	-0.967529	0.00409499	0.0294707	Ywhab
ENSMUSG00000071528	515.949	655.756	618.021	1502.81	903.981	1086.83	-0.967592	0.00175935	0.0160111	Usmg5
ENSMUSG00000030189	1528.89	1771.55	1869.47	4337.53	2655.81	3119.04	-0.968891	0.000909026	0.00985387	Ybx3
ENSMUSG00000040528	140.938	97.4666	139.526	299.504	248.152	192.66	-0.969196	0.00827507	0.0474294	Milr1
ENSMUSG00000022437	701.393	688.504	742.139	1325.75	1592.31	1267.97	-0.970379	1.23916e-05	0.000373012	Samm50
ENSMUSG00000028961	705.514	638.601	999.79	1569.76	1666.16	1359.5	-0.970384	0.000867849	0.00949297	Pgd
ENSMUSG00000038690	876.123	1049.52	1157.29	2007.56	2522.88	1524.63	-0.971789	0.00134982	0.0131561	Atp5j2
ENSMUSG00000031697	281.052	300.977	261.931	693.265	593.791	371.238	-0.972003	0.0050489	0.0339478	Orc6
ENSMUSG00000001134	95.6071	89.6693	88.1664	158.561	227.472	158.096	-0.97579	0.00453413	0.0315294	Uxt
ENSMUSG00000040034	80.7715	96.6869	101.862	163.847	194.976	192.02	-0.975954	0.00233809	0.019766	Nup43
ENSMUSG00000038696	295.063	245.616	321.85	510.919	552.433	633.024	-0.97741	0.000255788	0.0038865	Mapkap1
ENSMUSG00000060152	420.341	460.822	351.81	853.588	909.889	670.788	-0.977941	0.000359234	0.00494555	Pop5
ENSMUSG00000010376	634.633	759.46	752.411	1581.21	1412.1	1244.93	-0.981217	3.45124e-05	0.000824768	Nedd8
ENSMUSG00000022721	534.081	532.558	483.631	844.779	1338.25	889.69	-0.982055	0.00095691	0.0101656	Trmt2a
ENSMUSG00000057531	145.883	192.594	211.428	400.807	440.174	250.905	-0.982932	0.00824393	0.0473549	Dtnbp1
ENSMUSG00000024037	417.869	307.995	375.777	633.364	960.111	594.62	-0.984209	0.00264453	0.0216048	Wdr4
ENSMUSG00000030512	538.202	592.597	412.585	1189.21	1237.8	636.225	-0.986376	0.00852473	0.048382	Snrpa1
ENSMUSG00000006589	720.35	747.764	758.403	1641.11	1754.79	1024.1	-0.987	0.00127435	0.0125889	Aprt
ENSMUSG00000043924	201.929	141.911	163.493	299.504	286.556	417.962	-0.991115	0.0033711	0.0255821	Ncmap
ENSMUSG00000026202	540.675	522.421	400.601	1309.89	812.401	784.08	-0.991202	0.00345484	0.0260369	Tuba4a
ENSMUSG00000041355	746.724	806.244	584.638	1641.11	1314.61	1291.65	-0.991248	0.000206517	0.00333778	Ssr2
ENSMUSG00000038383	276.107	254.973	261.931	443.971	759.226	383.399	-0.991592	0.00720998	0.0431414	Pigu
ENSMUSG00000006390	505.234	556.729	473.36	1020.08	977.836	1054.19	-0.992352	3.0084e-06	0.000120129	Elovl1
ENSMUSG00000031578	222.534	196.493	183.181	349.715	425.403	425.643	-0.993022	0.000226035	0.00355234	Mak16
ENSMUSG00000021645	173.082	194.933	188.317	403.45	342.686	359.076	-0.993833	0.000103101	0.00194908	Smn1
ENSMUSG00000002803	225.006	240.938	255.939	497.706	596.746	351.396	-0.994696	0.00198083	0.0175076	Btbd6
ENSMUSG00000023143	153.301	96.6869	120.694	199.082	257.014	283.549	-0.99606	0.0059779	0.0381149	Nagpa
ENSMUSG00000010554	220.061	200.391	167.773	286.291	386.998	499.891	-0.997092	0.0044549	0.0311502	Mettl16
ENSMUSG00000003528	591.775	612.09	626.581	1415.6	1456.41	794.321	-0.999787	0.00271312	0.0219496	Slc25a1
ENSMUSG00000054309	852.222	564.527	600.901	1361.86	1547.99	1130.99	-1.00013	0.000885055	0.00966766	Cpsf3
ENSMUSG00000023106	464.848	555.95	448.536	1071.17	1004.42	866.648	-1.00067	4.35345e-05	0.000992365	Denr
ENSMUSG00000031954	512.652	543.474	540.126	1367.15	886.256	938.335	-1.00203	0.000478324	0.00614713	Cfdp1
ENSMUSG00000061360	462.376	570.765	461.376	1062.36	1178.72	769.358	-1.00692	0.000577204	0.00708625	Phf5a
ENSMUSG00000044876	384.901	306.435	320.994	630.721	963.065	449.966	-1.00722	0.00806361	0.0466616	Zfp444
ENSMUSG00000037251	104.673	85.7706	102.718	189.392	248.152	158.096	-1.00823	0.00446478	0.0311997	Pomk
ENSMUSG00000020153	511.828	518.522	501.607	1157.5	1149.18	782.159	-1.00913	0.000256484	0.0038865	Ndufs7
ENSMUSG00000016559	3032.23	3794.18	4942.46	9157.79	7435.69	7107.28	-1.01007	0.000573351	0.00706088	H3f3b
ENSMUSG00000052962	126.102	163.744	167.773	382.309	265.877	270.747	-1.01037	0.00252441	0.0208411	Mrpl35
ENSMUSG00000021957	2975.36	3461.24	3759.49	7601.25	7994.03	4976.51	-1.01219	0.000556599	0.00689835	Tkt
ENSMUSG00000020775	257.15	265.889	202.012	437.805	584.929	446.765	-1.01223	0.000547946	0.00683972	Mrpl38
ENSMUSG00000003868	501.937	481.875	654.828	1438.5	856.714	1005.54	-1.01289	0.00193624	0.0172106	Ruvbl2
ENSMUSG00000029869	145.883	155.947	240.532	328.574	460.853	310.432	-1.01301	0.00644745	0.0398271	Ephb6
ENSMUSG00000005575	1032.72	945.036	1099.08	2210.17	2602.64	1407.5	-1.01368	0.00159594	0.0149544	Ube2m
ENSMUSG00000014856	246.435	216.766	249.092	521.49	425.403	487.73	-1.01532	5.53809e-05	0.00119459	Tmem208
ENSMUSG00000040482	380.78	326.708	273.059	609.58	924.66	457.006	-1.01564	0.00698849	0.0421976	Dxo
ENSMUSG00000017716	825.023	798.447	646.269	2225.14	1285.07	1077.87	-1.01613	0.00640253	0.0396592	Birc5
ENSMUSG00000005299	461.551	355.558	301.307	781.354	641.058	834.645	-1.01614	0.000701761	0.00816703	Letm1
ENSMUSG00000074088	471.442	535.677	433.128	1221.8	738.547	956.257	-1.02147	0.000775925	0.00876302	Snrnp40
ENSMUSG00000006728	1308.83	1191.43	1361.02	3275.17	1663.21	2892.45	-1.02184	0.00249645	0.0207093	Cdk4
ENSMUSG00000087497	92.3103	85.7706	142.949	196.44	265.877	193.94	-1.02293	0.0084182	0.0479687	2810001G20Rik
ENSMUSG00000026810	356.054	373.492	344.106	762.855	906.935	520.373	-1.02323	0.00118164	0.0119023	Dpm2
ENSMUSG00000029703	607.435	598.835	726.731	1176.88	1748.88	1015.78	-1.02426	0.00125183	0.0124254	Lrwd1
ENSMUSG00000029389	309.899	270.567	307.299	600.771	785.814	428.844	-1.0254	0.00218305	0.0188792	Ddx55
ENSMUSG00000040699	3800.38	3773.13	5301.97	9308.42	8714.85	8217.79	-1.02722	4.66343e-05	0.00103984	Limd2
ENSMUSG00000002102	999.753	1033.93	1087.1	2182.86	2239.27	1943.24	-1.02729	2.16312e-07	1.53906e-05	Psmc3
ENSMUSG00000026036	138.465	135.674	115.558	190.273	345.64	264.987	-1.02783	0.00497225	0.0336056	Nif3l1
ENSMUSG00000030611	167.312	201.171	202.868	321.527	534.708	318.112	-1.0285	0.00360906	0.0268629	Mrps11
ENSMUSG00000027305	124.454	112.282	155.789	255.46	339.731	211.862	-1.02882	0.00381593	0.0281086	Ndufaf1
ENSMUSG00000041319	152.477	145.81	232.828	371.738	416.54	298.91	-1.02888	0.00350824	0.0263379	Thoc6
ENSMUSG00000032590	563.752	566.866	781.514	1072.93	1775.47	1063.15	-1.02925	0.00284351	0.0226176	Apeh
ENSMUSG00000035478	909.091	835.094	917.616	2124.72	1618.89	1686.57	-1.02999	1.09012e-05	0.00033549	Mbd3
ENSMUSG00000020307	576.939	673.689	509.311	1365.39	1323.48	912.093	-1.03099	0.000481569	0.00617363	Cdc34
ENSMUSG00000068922	192.038	170.762	194.309	391.118	298.373	441.645	-1.03108	0.00054009	0.00675846	Msto1
ENSMUSG00000028843	1688.78	1454.98	1539.06	3882.11	3689.78	2008.52	-1.03198	0.00247308	0.0206349	Sh3bgrl3
ENSMUSG00000031887	264.568	244.056	298.739	625.436	573.112	454.446	-1.03207	0.000204602	0.00331536	Tradd
ENSMUSG00000067713	258.798	276.805	291.891	582.272	726.73	392.36	-1.03316	0.00225076	0.0192624	Prkag1
ENSMUSG00000026260	731.064	758.68	692.492	1561.83	1855.23	1064.43	-1.03538	0.000663291	0.00782403	Ndufa10
ENSMUSG00000091537	962.664	1032.37	1035.74	2495.58	2171.33	1550.24	-1.03591	0.0002196	0.00347322	Tma7
ENSMUSG00000029616	935.466	1002.74	823.457	1972.32	2611.5	1100.91	-1.03944	0.0071889	0.0430811	Erp29
ENSMUSG00000041199	154.125	107.603	104.43	286.291	259.968	208.021	-1.04025	0.00316721	0.02447	Rpusd1
ENSMUSG00000039994	612.38	410.919	484.487	1292.27	756.272	1047.15	-1.04106	0.00196563	0.0174094	Timeless
ENSMUSG00000057497	188.742	202.731	154.077	406.093	239.289	470.448	-1.04183	0.00606999	0.0385196	Fam136a
ENSMUSG00000006392	323.086	318.911	313.29	742.595	596.746	623.423	-1.04185	1.09866e-05	0.000335886	Med8
ENSMUSG00000051335	288.47	278.365	507.599	553.202	833.081	828.884	-1.04272	0.00703463	0.0424407	Gfod1
ENSMUSG00000014313	886.014	1051.86	1022.05	2324.68	2203.82	1573.92	-1.04279	0.000115888	0.00214167	Cox6c
ENSMUSG00000022354	190.39	211.308	231.972	553.202	428.357	324.513	-1.04309	0.00178215	0.0161404	Ndufb9
ENSMUSG00000028792	874.475	866.283	768.674	1723.03	1979.3	1481.75	-1.04436	1.0011e-05	0.000311535	Ak2
ENSMUSG00000021177	150.004	141.911	202.012	340.026	413.586	271.388	-1.04563	0.00216429	0.0187376	Tdp1
ENSMUSG00000020923	1673.12	1474.48	1301.1	2462.98	2280.63	4439.49	-1.04666	0.00363181	0.0269937	Ubtf
ENSMUSG00000050705	183.796	209.748	160.925	335.621	490.395	327.713	-1.04693	0.00127473	0.0125889	2310061I04Rik
ENSMUSG00000072620	1564.33	1267.07	1700.84	3098.99	2658.77	3601.01	-1.04725	5.45355e-05	0.0011807	Slfn2
ENSMUSG00000099881	112.091	116.18	147.229	192.035	307.235	280.348	-1.04727	0.00325726	0.0249564	2810013P06Rik
ENSMUSG00000041079	99.7281	113.841	92.4464	155.038	271.785	212.502	-1.04996	0.00482448	0.0329339	Rwdd2b
ENSMUSG00000019054	879.42	1041.72	1147.88	2273.59	2827.16	1262.85	-1.05035	0.00548243	0.036179	Fis1
ENSMUSG00000084957	150.004	163.744	203.724	475.683	289.51	303.391	-1.0513	0.00349862	0.0262908	Bbip1
ENSMUSG00000032011	4047.64	3756.75	4079.62	9564.76	9152.07	5927.64	-1.05194	0.000198092	0.00325366	Thy1
ENSMUSG00000009863	714.58	771.156	751.555	1602.35	1734.11	1317.89	-1.05454	4.54353e-06	0.000167448	Sdhb
ENSMUSG00000034345	220.885	255.752	264.499	601.652	410.632	521.653	-1.05575	0.000249105	0.00380786	Gtf2h5
ENSMUSG00000018697	276.931	226.123	160.925	442.209	454.945	483.249	-1.0561	0.0011027	0.0113481	Aatf
ENSMUSG00000090958	921.454	1001.96	1551.04	2314.99	2815.34	2098.77	-1.05611	0.0010215	0.0106384	Lrrc32
ENSMUSG00000064267	172.258	145.03	172.909	391.998	336.777	291.23	-1.05705	0.000300949	0.00436331	Hvcn1
ENSMUSG00000040111	756.615	650.297	898.784	1609.4	1137.36	2043.09	-1.0574	0.00137423	0.0133442	Gramd1b
ENSMUSG00000056201	6012.53	5614.86	6201.61	15080	8549.42	13479.8	-1.05795	0.000446548	0.00585373	Cfl1
ENSMUSG00000036948	511.003	419.496	326.986	663.314	1246.67	717.513	-1.05831	0.00582631	0.0374535	BC037034
ENSMUSG00000066613	164.016	138.013	118.982	259.864	366.319	257.306	-1.05849	0.00154698	0.0146757	Zfp932
ENSMUSG00000019494	698.097	819.499	791.786	1832.26	1474.14	1500.31	-1.05866	4.68134e-06	0.000170809	Cops6
ENSMUSG00000078348	372.538	438.99	526.431	1299.32	664.692	818.003	-1.05909	0.00403878	0.0291802	Sf3b5
ENSMUSG00000001285	398.912	336.845	374.921	911.727	824.218	586.3	-1.06226	0.000312292	0.00448058	Myg1
ENSMUSG00000090841	3286.91	3784.04	3770.61	8122.74	9615.88	4916.98	-1.06277	0.00131678	0.0129145	Myl6
ENSMUSG00000063904	641.227	530.998	588.918	1162.78	1353.02	1171.96	-1.06399	2.17669e-06	9.34829e-05	Dpp3
ENSMUSG00000019433	556.334	505.267	546.118	1145.16	1347.11	879.449	-1.06485	9.87351e-05	0.00187561	Gipc1
ENSMUSG00000006715	377.483	389.087	350.098	1101.12	741.501	494.13	-1.06531	0.00513083	0.0343952	Gmnn
ENSMUSG00000039768	571.17	424.955	304.731	732.905	1161	835.285	-1.06577	0.00405915	0.0292857	Dnajc11
ENSMUSG00000038695	380.78	320.47	530.711	735.548	1240.76	611.902	-1.06657	0.00840432	0.0479071	Josd2
ENSMUSG00000116995	283.524	237.039	246.524	489.778	729.684	397.48	-1.06764	0.00203355	0.0179028	AC110534.5
ENSMUSG00000067194	568.697	683.046	689.068	1497.52	1423.92	1151.48	-1.06829	1.58921e-05	0.000445006	Eif1ax
ENSMUSG00000059278	172.258	169.202	148.941	344.43	454.945	236.824	-1.06861	0.0035163	0.0263478	Naa38
ENSMUSG00000027185	595.896	427.294	328.698	674.766	1205.31	962.658	-1.06955	0.00512952	0.0343952	Nat10
ENSMUSG00000058267	192.863	244.056	215.708	470.398	511.074	395.56	-1.07192	9.83864e-05	0.00187125	Mrps14
ENSMUSG00000039016	209.347	246.396	297.883	669.48	587.883	332.834	-1.07477	0.00567812	0.0369334	Timm8b
ENSMUSG00000020444	242.314	240.938	208.004	547.036	502.212	409.642	-1.07541	7.86247e-05	0.0015738	Guk1
ENSMUSG00000020571	1082.17	1091.63	1110.21	2783.63	1890.68	2240.23	-1.07584	1.88364e-05	0.000510999	Pdia6
ENSMUSG00000057388	291.766	350.88	439.976	764.617	1036.92	490.93	-1.07775	0.00579989	0.0373479	Mrpl18
ENSMUSG00000036398	378.307	426.514	372.353	987.484	806.493	695.111	-1.08034	5.14286e-05	0.00112275	Ppp1r11
ENSMUSG00000003644	1482.73	1464.34	1658.04	3541.2	3994.06	2211.42	-1.08054	0.000573784	0.00706088	Rps6ka1
ENSMUSG00000050188	106.322	135.674	116.414	288.934	313.144	161.296	-1.08138	0.00714023	0.042888	Lsm10
ENSMUSG00000029649	749.197	814.821	855.129	2199.6	1296.89	1620	-1.08279	0.00027875	0.00410468	Pomp
ENSMUSG00000070699	206.874	117.74	137.814	297.743	386.998	298.91	-1.08326	0.00315787	0.024422	Sars2
ENSMUSG00000020211	703.866	737.627	677.084	1501.05	1861.14	1138.04	-1.08382	0.000145537	0.00256542	Sf3a2
ENSMUSG00000020079	223.358	181.678	141.237	284.529	505.166	374.438	-1.08383	0.00414656	0.0297603	Supv3l1
ENSMUSG00000010911	82.4199	100.586	89.8784	200.844	177.251	198.42	-1.08451	0.00043917	0.00578161	Apip
ENSMUSG00000037466	253.029	180.118	259.363	537.346	626.287	312.352	-1.08629	0.00569084	0.0369621	Tedc1
ENSMUSG00000040721	145.883	101.365	98.4383	183.226	310.19	245.785	-1.08701	0.00501624	0.0337954	Zfhx2
ENSMUSG00000020514	117.036	141.911	124.118	193.797	395.861	232.984	-1.0884	0.00722775	0.0431828	Mrpl22
ENSMUSG00000062054	133.52	125.537	180.613	340.906	268.831	321.313	-1.08886	0.000654518	0.00775561	Iah1
ENSMUSG00000028932	699.745	778.174	671.092	1489.59	1719.34	1371.66	-1.08933	1.49261e-06	7.03729e-05	Psmc2
ENSMUSG00000051235	184.621	138.013	116.414	336.502	295.419	301.471	-1.08982	0.000829899	0.0092143	Gen1
ENSMUSG00000017188	205.226	193.374	240.532	545.274	407.678	404.521	-1.09002	0.000191275	0.00318175	Coa3
ENSMUSG00000028394	321.438	351.66	255.083	554.964	912.844	518.453	-1.09076	0.00222819	0.0191112	Pole3
ENSMUSG00000030647	204.401	226.902	221.7	548.798	446.082	395.56	-1.09104	8.39158e-05	0.00164704	Ndufc2
ENSMUSG00000025403	1100.31	1118.92	1028.04	2180.22	2933.51	1818.42	-1.09182	9.74983e-05	0.00186342	Shmt2
ENSMUSG00000028044	370.89	350.88	279.907	968.104	608.562	556.216	-1.09214	0.00167533	0.0154658	Cks1b
ENSMUSG00000005981	769.802	653.416	661.676	1310.77	1807.96	1342.22	-1.0943	2.69139e-05	0.000682793	Trap1
ENSMUSG00000028643	126.927	118.519	181.469	386.713	289.51	234.904	-1.0948	0.00389239	0.0284575	Svbp
ENSMUSG00000024911	246.435	228.462	296.171	651.863	623.333	375.718	-1.09502	0.00164045	0.0152391	Fibp
ENSMUSG00000037710	161.543	167.643	148.085	368.214	422.449	235.544	-1.09553	0.00191617	0.0170507	Cisd1
ENSMUSG00000000384	643.699	573.884	334.69	1057.96	1205.31	1060.59	-1.09731	0.00132142	0.0129438	Tbrg4
ENSMUSG00000036052	227.479	215.206	190.885	411.378	307.235	629.824	-1.09734	0.00365139	0.0270878	Dnajb5
ENSMUSG00000029363	265.392	244.056	260.219	645.696	457.899	537.015	-1.09743	4.65618e-05	0.00103984	Rfc5
ENSMUSG00000021037	576.939	644.839	516.159	1501.05	776.951	1433.11	-1.09787	0.001853	0.0165932	Ahsa1
ENSMUSG00000091625	206.874	254.193	287.611	602.532	652.875	352.676	-1.0981	0.00284364	0.0226176	Lsm5
ENSMUSG00000024222	262.919	208.968	183.181	560.249	333.823	502.451	-1.09904	0.00159834	0.0149544	Fkbp5
ENSMUSG00000061518	921.454	996.499	869.681	2127.36	2502.2	1356.3	-1.10051	0.000588603	0.00715882	Cox5b
ENSMUSG00000015013	127.751	119.299	147.229	266.03	351.548	234.904	-1.10114	0.0007063	0.00820157	Trappc2l
ENSMUSG00000022551	834.914	808.583	848.281	1770.6	2109.29	1477.27	-1.10175	7.43815e-06	0.000244087	Cyc1
ENSMUSG00000032288	375.835	370.373	315.002	1069.41	528.799	673.348	-1.1018	0.00251662	0.0208096	Imp3
ENSMUSG00000019738	105.497	120.859	120.694	233.437	357.457	161.936	-1.10247	0.00830225	0.0475504	Polr2i
ENSMUSG00000035473	162.367	153.607	225.124	393.76	363.365	403.881	-1.10452	0.000256815	0.00388775	Galm
ENSMUSG00000009076	106.322	111.502	132.678	321.527	209.747	220.182	-1.10694	0.00156438	0.014738	Zmat5
ENSMUSG00000025402	765.681	797.667	815.754	2039.27	1592.31	1492.63	-1.10764	4.83929e-06	0.000176161	Nab2
ENSMUSG00000022428	66.7601	72.5152	89.8784	159.442	144.755	186.899	-1.10892	0.00162277	0.0151197	Cby1
ENSMUSG00000017861	278.579	208.968	158.357	542.632	425.403	423.723	-1.1091	0.00136531	0.013274	Mybl2
ENSMUSG00000028062	402.209	392.985	404.881	915.25	1202.35	478.769	-1.10911	0.00634671	0.039501	Lamtor2
ENSMUSG00000096210	1049.21	1076.81	2200.74	3640.74	3308.69	2385.52	-1.10919	0.00658288	0.0404244	H1f0
ENSMUSG00000025155	518.421	513.064	432.272	928.464	1441.64	798.161	-1.10931	0.000874076	0.0095544	Dus1l
ENSMUSG00000036850	211.819	205.07	148.085	446.614	348.594	420.523	-1.11024	0.000299521	0.00434916	Mrpl41
ENSMUSG00000025785	349.46	331.387	341.538	580.51	1098.96	542.775	-1.11341	0.00330362	0.0252611	Exosc7
ENSMUSG00000032575	601.665	637.042	570.942	1589.14	1228.94	1097.71	-1.11413	2.08812e-05	0.00055682	Manf
ENSMUSG00000022951	81.5957	96.6869	106.998	173.536	150.664	288.669	-1.1151	0.00750569	0.0443178	Rcan1
ENSMUSG00000049482	281.052	285.382	207.148	579.629	581.975	519.093	-1.11751	4.60105e-05	0.00103181	Ctu2
ENSMUSG00000079658	386.549	467.84	469.08	872.086	1302.8	706.632	-1.1176	0.000924752	0.00993489	Eloc
ENSMUSG00000023004	3356.14	3758.31	3970.91	11217.3	5672.04	7161.69	-1.11787	0.000936504	0.0100474	Tuba1b
ENSMUSG00000060803	563.752	550.492	536.702	1512.5	1220.08	853.207	-1.11833	0.000316846	0.00452105	Gstp1
ENSMUSG00000022193	482.981	554.39	457.096	1316.06	579.021	1340.94	-1.11834	0.00575295	0.0372149	Psmb5
ENSMUSG00000031226	202.753	200.391	208.004	530.299	324.96	464.687	-1.11938	0.000319288	0.00454346	Pbdc1
ENSMUSG00000036880	307.426	287.721	580.358	990.126	980.79	585.659	-1.11952	0.00865925	0.0488973	Acaa2
ENSMUSG00000025538	117.86	98.2464	93.3023	227.271	262.923	187.539	-1.12094	0.000661143	0.00781637	Sumf2
ENSMUSG00000013822	324.734	329.047	445.968	933.749	948.294	515.252	-1.12148	0.00232814	0.0197306	Elof1
ENSMUSG00000031787	183.796	198.832	204.58	473.041	516.983	295.07	-1.12323	0.000997883	0.0104691	Katnb1
ENSMUSG00000050608	661.008	814.041	775.522	1813.76	1955.67	1141.88	-1.12384	0.000356087	0.00491954	Minos1
ENSMUSG00000000326	450.013	454.584	377.489	946.082	1048.74	806.482	-1.12418	7.01054e-06	0.000232	Comt
ENSMUSG00000018677	498.64	502.928	533.279	1445.55	930.569	969.058	-1.12618	0.000112994	0.00210559	Slc25a39
ENSMUSG00000028760	1856.92	1247.57	2352.25	2990.64	5787.25	3156.16	-1.12803	0.00595087	0.037989	Eif4g3
ENSMUSG00000027613	1063.22	1213.26	697.628	1897.45	3166.89	1445.91	-1.12833	0.00641212	0.0396641	Eif6
ENSMUSG00000027649	460.727	445.228	519.583	1171.59	1270.3	686.79	-1.13112	0.000800881	0.00896723	Ctnnbl1
ENSMUSG00000031816	177.203	113.061	110.422	246.651	333.823	300.831	-1.13255	0.0017986	0.0162268	Mthfsd
ENSMUSG00000020087	382.428	279.924	231.116	607.818	889.21	470.448	-1.13334	0.00344657	0.0260121	Tysnd1
ENSMUSG00000020921	177.203	183.237	130.11	350.596	499.257	234.264	-1.13413	0.00561017	0.0366664	Tmem101
ENSMUSG00000041515	3441.85	3596.91	6603.92	11219.1	11810.8	6970.31	-1.13668	0.00407858	0.0293796	Irf8
ENSMUSG00000044328	164.016	179.339	191.741	385.832	505.166	294.43	-1.13797	0.000647452	0.00768935	Trp53i13
ENSMUSG00000044709	260.447	237.819	282.475	774.307	534.708	408.361	-1.13802	0.00124383	0.0123774	Gemin7
ENSMUSG00000009563	316.492	312.673	281.619	705.597	850.806	456.366	-1.13844	0.000761715	0.00863368	Tor2a
ENSMUSG00000032126	193.687	177.779	208.004	565.535	354.502	352.036	-1.13855	0.000741576	0.00849489	Hmbs
ENSMUSG00000027679	173.906	184.017	182.325	406.974	369.273	410.282	-1.13905	2.78306e-06	0.000112567	Dnajc19
ENSMUSG00000092274	2392.65	2300.99	4958.72	5790.13	8741.44	6739.88	-1.13972	0.00536297	0.0355405	Neat1
ENSMUSG00000048677	136.817	116.18	186.605	289.815	363.365	318.112	-1.1398	0.000679232	0.00797302	Tpcn2
ENSMUSG00000041203	1068.16	1114.24	1078.54	2508.79	3063.49	1625.77	-1.14053	0.000353094	0.00490415	Trir
ENSMUSG00000022706	217.589	198.832	203.724	559.369	375.182	428.203	-1.14162	9.96701e-05	0.00189107	Mrpl40
ENSMUSG00000028293	175.554	148.929	237.964	349.715	561.295	337.954	-1.14294	0.00270826	0.0219496	Slc35a1
ENSMUSG00000022452	495.344	538.796	561.526	1301.96	1314.61	914.653	-1.14374	2.29745e-05	0.000596801	Smdt1
ENSMUSG00000040888	201.105	166.863	188.317	376.142	558.341	305.951	-1.14695	0.00118404	0.0119188	Gfer
ENSMUSG00000004945	403.857	474.078	451.104	913.488	1480.05	559.417	-1.14737	0.00646765	0.0399046	Tmem242
ENSMUSG00000021951	261.271	230.021	215.708	541.751	449.036	569.658	-1.14767	1.22759e-05	0.000370954	Eef1akmt1
ENSMUSG00000055900	72.5295	64.7178	45.3672	110.112	153.618	143.375	-1.14857	0.00495063	0.0335029	Tmem69
ENSMUSG00000031077	81.5957	66.2773	73.6147	197.321	103.397	184.339	-1.14879	0.00592369	0.0378773	Fadd
ENSMUSG00000002068	197.808	212.867	175.477	590.2	304.281	399.401	-1.14886	0.0016767	0.0154658	Ccne1
ENSMUSG00000026020	834.089	898.252	406.593	1716.87	1066.46	1955.4	-1.14914	0.00767692	0.0450055	Nop58
ENSMUSG00000018921	519.245	474.857	263.643	717.049	1347.11	733.514	-1.14953	0.00795323	0.0462623	Pelp1
ENSMUSG00000029591	123.63	192.594	197.732	464.232	274.739	398.76	-1.15338	0.00238585	0.0200675	Ung
ENSMUSG00000020462	136.817	128.656	176.333	454.542	265.877	259.226	-1.15358	0.00301963	0.0236686	Cfap36
ENSMUSG00000015314	470.618	336.065	544.406	1187.45	1051.69	769.998	-1.15453	0.000570237	0.00703937	Slamf6
ENSMUSG00000024194	270.337	309.554	239.676	579.629	776.951	477.488	-1.15526	0.000276049	0.00407641	Cuta
ENSMUSG00000075227	125.278	116.18	134.39	350.596	286.556	201.62	-1.15608	0.00120841	0.0121329	Znhit2
ENSMUSG00000044827	562.104	361.796	338.97	840.374	815.355	1155.32	-1.15635	0.000777823	0.00877813	Tlr1
ENSMUSG00000020834	43.6825	56.9205	37.6633	99.5412	82.7172	123.533	-1.15829	0.00819003	0.0471492	Dhrs13
ENSMUSG00000030357	1059.1	1213.26	676.228	2480.6	2038.39	2069.33	-1.16015	0.000283153	0.00416168	Fkbp4
ENSMUSG00000030707	11509.9	11246.9	14463.6	26345.8	37571.3	19369	-1.16182	0.000541166	0.00676588	Coro1a
ENSMUSG00000029404	731.889	766.478	686.5	1734.48	2369.26	794.961	-1.16262	0.00849093	0.0482447	Arl6ip4
ENSMUSG00000031828	93.1345	112.282	133.534	276.601	327.915	160.016	-1.16357	0.0056039	0.0366664	Klhl36
ENSMUSG00000037916	571.17	628.465	567.518	1312.53	1604.12	1052.91	-1.16413	1.67671e-05	0.000462069	Ndufv1
ENSMUSG00000011158	613.204	513.064	560.67	1057.07	1677.98	1061.23	-1.16625	0.000149637	0.00262292	Brf1
ENSMUSG00000057469	213.468	142.691	144.661	385.832	295.419	437.804	-1.16679	0.000826126	0.00921036	E2f6
ENSMUSG00000026966	501.937	510.725	551.254	1235.9	1539.13	746.956	-1.1679	0.000916765	0.00990346	Ssna1
ENSMUSG00000043432	39.5615	44.4448	31.6714	74.8761	100.442	87.0488	-1.16829	0.00680846	0.0414519	Leng9
ENSMUSG00000090553	678.316	845.231	732.723	2221.62	1660.25	1199.48	-1.17111	0.000355868	0.00491954	Snrpe
ENSMUSG00000060636	6308.42	7663.22	8675.41	19034.4	23013.1	8977.55	-1.17169	0.00441996	0.0309833	Rpl35a
ENSMUSG00000109324	1001.4	928.662	584.638	2049.84	1562.76	2048.21	-1.17178	0.000287435	0.00421275	Prmt1
ENSMUSG00000005779	1248.66	1486.17	1349.89	3609.91	3060.54	2542.34	-1.17325	2.85683e-06	0.000115252	Psmb4
ENSMUSG00000025374	333.801	285.382	361.226	845.66	874.439	496.69	-1.17364	0.000606558	0.00731874	Nabp2
ENSMUSG00000006517	590.126	659.654	513.591	1321.34	1937.95	727.754	-1.17393	0.00536903	0.0355656	Mvd
ENSMUSG00000030603	780.516	886.556	766.106	1678.11	2422.43	1404.3	-1.17504	0.000131397	0.0023805	Psmc4
ENSMUSG00000032299	600.841	674.469	799.49	1404.15	2395.85	896.091	-1.17571	0.00597105	0.0381023	Commd4
ENSMUSG00000028899	248.908	233.14	265.355	576.106	590.837	525.493	-1.17692	4.33874e-07	2.58422e-05	Taf12
ENSMUSG00000035439	162.367	126.317	169.485	400.807	407.678	232.984	-1.179	0.00167633	0.0154658	Haus8
ENSMUSG00000022948	92.3103	101.365	69.3348	187.631	277.694	136.974	-1.17933	0.00633601	0.0394815	Setd4
ENSMUSG00000025362	9099.16	11299.9	13306.3	29237.8	27884.6	19220.5	-1.17945	8.11183e-05	0.00160727	Rps26
ENSMUSG00000029066	251.381	272.127	231.116	587.557	449.036	666.308	-1.18061	3.87051e-05	0.000901563	Mrpl20
ENSMUSG00000015335	156.598	151.268	152.365	347.073	472.67	232.984	-1.18298	0.0016675	0.0154082	Zdhhc12
ENSMUSG00000024381	2123.96	1844.07	2079.19	3711.21	7293.89	2735.64	-1.18305	0.00515377	0.0344752	Bin1
ENSMUSG00000006519	1372.29	1262.39	945.007	3047.02	2753.3	2336.88	-1.18441	1.36121e-05	0.000401653	Cyba
ENSMUSG00000042389	80.7715	70.9557	118.126	232.556	177.251	200.98	-1.18528	0.00179028	0.0161797	Tsen2
ENSMUSG00000041926	386.549	297.078	374.921	712.644	1101.91	602.941	-1.18596	0.000663214	0.00782403	Rnpep
ENSMUSG00000028416	947.829	1040.94	1100.8	2430.39	3045.77	1574.56	-1.18857	0.00031761	0.00452782	Bag1
ENSMUSG00000023991	1931.92	1451.86	1185.54	3134.23	4443.1	2847.01	-1.18879	0.000321684	0.00457341	Foxp4
ENSMUSG00000028609	251.381	367.254	238.82	844.779	419.494	684.229	-1.18885	0.00252434	0.0208411	Magoh
ENSMUSG00000059355	222.534	191.814	173.765	635.126	251.106	449.966	-1.19117	0.00547469	0.0361518	Wdr83os
ENSMUSG00000022571	188.742	208.968	150.653	410.497	463.807	383.399	-1.19248	3.27597e-05	0.000793789	Pycrl
ENSMUSG00000047603	52.7487	49.1232	33.3834	98.6603	112.259	99.8501	-1.1927	0.00437799	0.0307855	Zfp235
ENSMUSG00000028772	201.105	168.422	214.852	495.063	407.678	430.124	-1.19319	1.08784e-05	0.00033549	Zcchc17
ENSMUSG00000022191	282.7	219.885	216.564	429.877	691.28	531.894	-1.19463	0.000219242	0.00347322	Drosha
ENSMUSG00000003810	506.058	343.083	544.406	961.938	1453.46	787.92	-1.19731	0.0012686	0.0125485	Mast2
ENSMUSG00000027490	220.885	205.07	172.909	594.604	434.265	345.635	-1.19901	0.000460841	0.00596653	E2f1
ENSMUSG00000095567	984.918	821.059	593.197	1933.57	1494.82	2074.45	-1.19908	0.000135094	0.0024306	Noc2l
ENSMUSG00000020412	721.998	563.747	427.992	1070.29	1878.86	994.661	-1.19926	0.00222333	0.0190955	Ascc2
ENSMUSG00000024906	146.707	133.334	207.148	474.803	227.472	410.282	-1.2	0.00420687	0.0299518	Mus81
ENSMUSG00000019960	220.885	474.078	360.37	737.309	892.164	800.081	-1.20153	0.00121773	0.0121952	Dusp6
ENSMUSG00000011254	135.993	94.3477	108.71	244.008	248.152	286.109	-1.20197	0.000173312	0.00296164	Thg1l
ENSMUSG00000040264	557.983	308.774	606.037	833.327	853.76	1698.73	-1.20293	0.0075753	0.0446278	Gbp2b
ENSMUSG00000006315	278.579	316.572	268.779	814.828	626.287	548.536	-1.2042	3.00928e-05	0.000742969	Tmem147
ENSMUSG00000030615	113.739	121.638	159.213	241.365	342.686	328.993	-1.20624	0.000344118	0.00482203	Tmem126a
ENSMUSG00000032598	106.322	106.823	167.773	258.102	413.586	213.782	-1.20637	0.00480786	0.0328635	Nckipsd
ENSMUSG00000034108	642.051	492.012	510.167	953.129	1994.08	858.967	-1.2072	0.00415907	0.0297751	Ccs
ENSMUSG00000070394	290.118	260.431	427.992	893.228	930.569	440.365	-1.20761	0.0043378	0.0305579	Tmem256
ENSMUSG00000006412	280.228	414.818	277.339	782.235	942.385	528.694	-1.20818	0.000914751	0.00989537	Pfdn2
ENSMUSG00000001467	1063.22	1329.44	1393.54	2910.48	2413.57	3417.31	-1.20839	5.71947e-06	0.000198054	Cyp51
ENSMUSG00000028688	87.3651	95.1274	74.4707	194.678	183.16	214.422	-1.20951	0.000139325	0.00249526	Toe1
ENSMUSG00000028636	143.411	103.704	93.3023	229.033	319.052	245.145	-1.21161	0.000671658	0.00789892	Ppcs
ENSMUSG00000028937	607.435	761.799	651.404	1745.05	2144.74	803.922	-1.21379	0.00426059	0.0301296	Acot7
ENSMUSG00000045757	104.673	92.0085	60.7749	170.894	212.701	215.702	-1.21579	0.00149533	0.014289	Zfp764
ENSMUSG00000043091	522.542	527.1	498.183	1782.05	632.196	1173.88	-1.21592	0.00450419	0.0313909	Tuba1c
ENSMUSG00000024844	661.008	681.487	519.583	2012.85	1010.33	1298.69	-1.21679	0.000694129	0.00810231	Banf1
ENSMUSG00000042569	166.488	184.797	225.124	399.046	682.417	267.547	-1.21801	0.00601322	0.0382311	Dhrs7b
ENSMUSG00000078941	115.388	122.418	101.862	288.053	298.373	208.021	-1.21802	0.000183531	0.00307912	Ak6
ENSMUSG00000027472	504.41	368.814	406.593	905.56	1314.61	766.158	-1.21813	0.000243376	0.00374588	Pdrg1
ENSMUSG00000028898	252.205	248.735	201.156	680.051	505.166	447.405	-1.21853	8.58672e-05	0.00167684	Trnau1ap
ENSMUSG00000014551	146.707	144.251	186.605	458.066	348.594	304.031	-1.21929	0.000198088	0.00325366	Mrps25
ENSMUSG00000022516	192.863	246.396	269.635	559.369	667.646	430.124	-1.21947	0.000149445	0.0026225	Nudt16l1
ENSMUSG00000024414	253.029	270.567	280.763	700.312	655.829	520.373	-1.21997	3.0443e-06	0.000121253	Mrpl27
ENSMUSG00000020929	834.089	659.654	570.086	1701.01	1290.98	1812.02	-1.22098	2.90684e-05	0.000721089	Eftud2
ENSMUSG00000072082	389.022	448.347	424.568	1087.02	1169.86	691.91	-1.22122	9.6014e-05	0.00184632	Ccnf
ENSMUSG00000059586	194.511	179.339	273.059	555.845	620.379	342.435	-1.22653	0.00124796	0.0124033	Nsmce2
ENSMUSG00000069520	290.118	314.232	293.603	556.726	838.989	713.032	-1.2268	1.09848e-05	0.000335886	Tmem19
ENSMUSG00000029472	1787.69	1685.78	1420.08	3793.14	5072.34	2606.98	-1.22803	0.000243356	0.00374588	Anapc5
ENSMUSG00000038005	376.659	401.563	438.264	1242.94	812.401	791.76	-1.22874	5.76976e-05	0.00124058	Hpf1
ENSMUSG00000002963	360.999	414.038	605.181	972.508	1547.99	721.993	-1.22878	0.00284203	0.0226176	Pnkp
ENSMUSG00000021967	177.203	201.951	179.757	664.195	242.243	398.76	-1.23025	0.00599681	0.038173	Mrpl57
ENSMUSG00000005481	752.494	678.368	654.828	1855.17	1228.94	1801.78	-1.23091	8.88579e-06	0.000284703	Ddx39
ENSMUSG00000035198	267.04	237.819	390.329	835.97	688.325	576.699	-1.2311	0.000289241	0.00422734	Tubg1
ENSMUSG00000068267	705.514	574.663	486.199	1478.14	1601.17	1082.35	-1.23435	4.35678e-05	0.000992365	Cenpb
ENSMUSG00000020873	201.105	222.224	174.621	465.994	463.807	478.129	-1.23564	1.03047e-06	5.23701e-05	Slc35b1
ENSMUSG00000025218	231.6	205.07	249.948	477.445	841.943	308.511	-1.23787	0.00567146	0.0369282	Poll
ENSMUSG00000009927	7376.58	9266.35	9646.95	24147.1	25964.3	12012.1	-1.24049	0.00092222	0.00993402	Rps25
ENSMUSG00000040374	142.586	132.555	187.461	327.693	428.357	341.795	-1.24068	7.94584e-05	0.0015824	Pex2
ENSMUSG00000026187	222.534	265.109	217.42	679.17	342.686	638.145	-1.24225	0.000859627	0.00944428	Xrcc5
ENSMUSG00000044469	304.129	264.33	297.027	690.622	901.027	464.047	-1.24226	0.000358395	0.00494269	Tnfaip8l1
ENSMUSG00000071451	300.008	337.624	326.986	742.595	1163.95	385.319	-1.2434	0.00637144	0.0395796	Psmg4
ENSMUSG00000004460	623.094	730.61	630.005	1702.77	1542.09	1455.51	-1.24457	1.23762e-08	1.575e-06	Dnajb11
ENSMUSG00000020022	243.963	311.113	261.075	813.066	502.212	613.182	-1.24488	7.85257e-05	0.0015738	Ndufa12
ENSMUSG00000039725	109.618	118.519	213.996	318.884	384.044	346.915	-1.24582	0.0015838	0.0148717	Trp53rka
ENSMUSG00000001416	1415.97	1419.89	962.983	3557.94	2124.06	3321.94	-1.24618	0.000195845	0.00323091	Cct3
ENSMUSG00000035278	454.134	442.888	564.95	1245.59	1453.46	776.399	-1.24641	0.000275431	0.00407641	Plekhj1
ENSMUSG00000022890	769.802	787.53	809.762	2243.64	1988.17	1393.42	-1.24797	9.61477e-06	0.000302209	Atp5j
ENSMUSG00000025209	231.6	166.863	148.941	356.763	581.975	369.318	-1.2487	0.000826832	0.00921167	Twnk
ENSMUSG00000024312	406.33	300.977	281.619	697.669	776.951	876.249	-1.24973	1.32484e-05	0.000394253	Wdr46
ENSMUSG00000021079	198.632	161.405	95.0143	393.76	366.319	325.793	-1.25373	0.00127847	0.0126019	Timm9
ENSMUSG00000061479	744.252	720.473	491.335	1731.84	1943.85	995.301	-1.25386	0.000830801	0.0092143	Snrpa
ENSMUSG00000065990	665.129	725.152	820.033	1791.74	2540.6	947.296	-1.25398	0.00272272	0.0219911	Aurkaip1
ENSMUSG00000037349	140.114	102.145	178.045	365.572	443.128	200.34	-1.25654	0.00520364	0.0347198	Nudt22
ENSMUSG00000062933	126.927	118.519	157.501	379.666	242.243	335.394	-1.25787	0.000206625	0.00333778	Gm10123
ENSMUSG00000022881	120.333	159.845	185.749	497.706	265.877	346.275	-1.25888	0.0012806	0.012615	Rfc4
ENSMUSG00000030268	150.828	265.109	231.116	464.232	451.991	629.184	-1.25892	0.000438576	0.00577865	Bcat1
ENSMUSG00000000682	3901.76	3350.51	4163.51	9952.36	9961.52	7411.31	-1.25894	4.18121e-07	2.55278e-05	Cd52
ENSMUSG00000016256	804.418	849.129	778.946	2085.96	2549.46	1196.92	-1.25962	0.000407657	0.00542606	Ctsz
ENSMUSG00000007833	438.474	371.933	485.343	800.734	1731.15	582.459	-1.26091	0.00759999	0.0447085	Aldh16a1
ENSMUSG00000024309	512.652	553.61	598.333	1367.15	1911.36	718.793	-1.26095	0.00248111	0.0206604	Pfdn6
ENSMUSG00000029430	2141.27	2428.87	2153.66	6877.15	3887.71	5345.18	-1.26138	2.77922e-05	0.00069605	Ran
ENSMUSG00000023170	521.718	438.99	624.869	1043.86	2002.94	766.798	-1.26272	0.00401914	0.0290719	Gps2
ENSMUSG00000028089	178.027	182.458	266.211	608.699	351.548	537.015	-1.26294	0.000606291	0.00731874	Chd1l
ENSMUSG00000031917	279.403	275.246	201.156	631.602	549.479	629.824	-1.26304	5.28016e-06	0.0001887	Nip7
ENSMUSG00000031105	54.3971	50.6826	28.2475	95.1367	127.03	100.49	-1.26305	0.00712565	0.0428333	Slc25a14
ENSMUSG00000000902	784.637	726.711	892.792	1762.67	2886.24	1130.35	-1.26305	0.00197193	0.0174388	Smarcb1
ENSMUSG00000002768	306.602	298.638	289.323	868.563	785.814	501.811	-1.26681	8.04577e-05	0.0015962	Mea1
ENSMUSG00000030079	447.54	350.88	246.524	946.962	457.899	1106.67	-1.26905	0.00469181	0.0323101	Ruvbl1
ENSMUSG00000019837	183.796	175.44	148.085	484.492	307.235	424.363	-1.26909	7.35511e-05	0.00149908	Gtf3c6
ENSMUSG00000028648	301.657	286.942	260.219	696.788	821.264	535.734	-1.26925	1.12967e-05	0.000344691	Ndufs5
ENSMUSG00000062981	206.05	214.427	141.237	438.686	522.891	398.12	-1.26993	7.34499e-05	0.00149897	Mrpl42
ENSMUSG00000056394	928.872	897.473	998.078	2329.09	3007.36	1483.67	-1.26996	0.000189562	0.00315997	Lig1
ENSMUSG00000024082	135.993	125.537	138.67	260.745	472.67	242.585	-1.27307	0.00123838	0.0123546	Ndufaf7
ENSMUSG00000026946	158.246	117.74	115.558	394.641	162.48	382.759	-1.27373	0.00550574	0.0362259	Nmi
ENSMUSG00000015668	168.961	112.282	149.797	332.978	434.265	282.269	-1.27578	0.000269117	0.00402724	Pdzd11
ENSMUSG00000020737	2325.07	2368.05	1897.72	5826.24	6868.48	3279.69	-1.27653	0.000350259	0.00488211	Jpt1
ENSMUSG00000003604	247.26	207.409	225.124	582.272	516.983	544.695	-1.27653	1.19002e-07	9.40775e-06	Aven
ENSMUSG00000013033	958.543	566.866	865.401	1801.43	2044.3	1950.92	-1.27741	1.98568e-05	0.000534052	Adgrl1
ENSMUSG00000030045	200.28	193.374	189.173	428.115	508.12	480.689	-1.27804	1.45818e-07	1.0921e-05	Mrpl19
ENSMUSG00000028614	148.356	128.656	83.8865	331.217	286.556	258.586	-1.27957	0.000471391	0.00606799	Ndc1
ENSMUSG00000025722	189.566	174.66	148.085	432.52	407.678	403.881	-1.28033	1.09047e-06	5.50616e-05	Wdr73
ENSMUSG00000028798	1937.69	2265.12	2144.24	4837.88	7837.46	2758.68	-1.28109	0.00255374	0.0210499	Eif3i
ENSMUSG00000021494	511.828	442.109	512.735	997.174	1683.89	895.451	-1.28183	0.00022319	0.00352176	Ddx41
ENSMUSG00000029715	103.849	89.6693	85.5985	265.149	218.61	194.58	-1.28189	8.39156e-05	0.00164704	Pop7
ENSMUSG00000027368	1550.32	1657.71	1491.13	3326.26	4407.65	3702.14	-1.28194	1.309e-08	1.61337e-06	Dusp2
ENSMUSG00000003970	16584.5	20263.7	20256	47429.2	68082.2	23532	-1.28378	0.00271593	0.0219496	Rpl8
ENSMUSG00000026568	178.851	183.237	201.156	491.54	514.028	371.238	-1.28431	5.73172e-06	0.000198054	Mpc2
ENSMUSG00000063888	434.353	438.99	305.587	811.305	794.676	1264.13	-1.28601	0.000160006	0.00276749	Rpl7l1
ENSMUSG00000045107	90.6619	67.8368	66.7668	216.7	189.068	145.295	-1.28772	0.000624711	0.00748745	Saysd1
ENSMUSG00000076617	2344.02	1942.32	4521.31	7354.6	6794.63	7372.91	-1.28911	0.000952595	0.0101601	Ighm
ENSMUSG00000022774	231.6	233.92	228.548	448.376	410.632	833.365	-1.29122	0.000831189	0.0092143	Ncbp2
ENSMUSG00000028651	285.173	307.995	411.729	964.58	806.493	688.07	-1.29128	1.9852e-05	0.000534052	Ppie
ENSMUSG00000024640	421.166	439.769	615.453	1421.77	791.722	1396.62	-1.29325	0.000351262	0.00488738	Psat1
ENSMUSG00000027546	284.349	182.458	244.812	539.989	771.043	441.005	-1.29389	0.000388493	0.00524077	Atp9a
ENSMUSG00000067199	122.806	121.638	89.0224	255.46	392.907	177.298	-1.29507	0.00277418	0.0222575	Frat1
ENSMUSG00000039771	168.137	177.779	145.517	402.569	457.899	351.396	-1.29533	3.60525e-06	0.000141082	Polr2j
ENSMUSG00000031932	182.148	130.215	89.0224	330.336	454.945	205.461	-1.2954	0.0061523	0.0387377	Gpr83
ENSMUSG00000034833	89.0135	116.18	214.852	333.859	375.182	323.873	-1.29669	0.00300107	0.0235941	Tespa1
ENSMUSG00000040441	67.5843	95.9072	51.3591	196.44	221.564	113.932	-1.29683	0.00626838	0.0392135	Slc26a10
ENSMUSG00000029551	77.4747	66.2773	69.3348	165.608	209.747	153.616	-1.29839	0.000143961	0.00254623	Psmg3
ENSMUSG00000034875	85.7167	94.3477	91.5904	279.244	121.122	261.787	-1.30004	0.00327171	0.0250426	Nudt19
ENSMUSG00000074182	120.333	120.079	84.7425	241.365	265.877	295.07	-1.30328	6.59258e-05	0.00137408	Znhit6
ENSMUSG00000076490	3485.54	3537.65	4093.32	7691.98	14705.9	5050.75	-1.30352	0.00294718	0.0232639	Trbc1
ENSMUSG00000030677	836.562	772.715	815.754	1944.14	3054.63	1014.5	-1.30809	0.00301116	0.0236259	Kif22
ENSMUSG00000024346	408.803	448.347	646.269	1141.64	1825.69	765.518	-1.30896	0.00202377	0.0178569	Pfdn1
ENSMUSG00000017639	368.417	378.171	580.358	818.352	779.905	1685.29	-1.3096	0.00262655	0.02153	Rab11fip4
ENSMUSG00000025134	601.665	687.725	506.743	1859.57	1459.37	1138.68	-1.31115	2.18924e-05	0.000575935	Alyref
ENSMUSG00000037656	187.917	158.286	143.805	286.291	673.554	264.987	-1.31134	0.00598317	0.0381207	Slc20a2
ENSMUSG00000028455	429.408	475.637	500.751	1330.15	1288.03	878.169	-1.31254	4.30048e-06	0.000160275	Stoml2
ENSMUSG00000002870	529.136	542.694	451.96	1124.02	818.31	1844.67	-1.31633	0.000605375	0.00731732	Mcm2
ENSMUSG00000025364	1935.22	1915.02	1360.16	3986.05	5249.59	3762.94	-1.31796	4.59723e-06	0.000168921	Pa2g4
ENSMUSG00000034192	142.586	173.88	179.757	539.989	404.724	293.79	-1.31915	0.000265522	0.00397723	Lsm3
ENSMUSG00000018446	575.291	630.024	409.161	1535.4	886.256	1600.16	-1.31945	0.000277489	0.00409141	C1qbp
ENSMUSG00000055629	70.0569	37.4272	69.3348	147.99	200.885	96.6498	-1.31975	0.00882837	0.0496017	B4galnt4
ENSMUSG00000052794	80.7715	74.0746	80.4626	185.869	289.51	119.052	-1.32001	0.00384349	0.028243	1700030K09Rik
ENSMUSG00000020717	782.989	671.35	1062.28	1770.6	2251.09	2267.11	-1.32098	8.23263e-06	0.000265702	Pecam1
ENSMUSG00000008450	176.379	176.22	115.558	414.021	265.877	483.889	-1.32133	0.000680469	0.00797302	Nutf2
ENSMUSG00000042660	201.105	208.968	196.021	499.468	428.357	581.819	-1.32285	6.45375e-07	3.56963e-05	Wdr55
ENSMUSG00000056209	577.763	697.861	498.183	1754.74	1391.42	1305.73	-1.32796	1.67086e-06	7.76081e-05	Npm3
ENSMUSG00000022111	187.917	154.387	165.205	403.45	457.899	417.322	-1.32966	2.53122e-07	1.73511e-05	Uchl3
ENSMUSG00000030814	454.958	428.073	371.497	1184.8	1497.77	478.769	-1.33044	0.00440837	0.0309436	Bcl7c
ENSMUSG00000071866	5646.59	5741.17	5982.48	19385	9982.2	14337.5	-1.33146	3.20684e-05	0.000779452	Ppia
ENSMUSG00000008140	551.389	457.703	496.471	1486.07	1134.41	1169.4	-1.33352	1.04735e-07	8.53862e-06	Emc10
ENSMUSG00000054312	286.821	307.215	406.593	1011.27	841.943	670.788	-1.3346	1.94484e-05	0.00052578	Mrps21
ENSMUSG00000042178	235.721	174.66	143.805	420.187	487.441	492.21	-1.33558	3.16427e-05	0.000770301	Armc5
ENSMUSG00000041841	5240.26	5715.44	6610.77	13739.3	24448.8	6203.51	-1.3372	0.00781596	0.0456164	Rpl37
ENSMUSG00000020205	120.333	187.136	106.998	286.291	525.845	242.585	-1.33721	0.00383147	0.0281965	Phlda1
ENSMUSG00000030983	296.712	297.858	280.763	745.237	608.562	850.006	-1.33727	2.41214e-07	1.6781e-05	Bccip
ENSMUSG00000070713	118.685	98.2464	105.286	287.172	174.297	345.635	-1.33751	0.000613836	0.00738537	Gm10282
ENSMUSG00000067722	246.435	215.986	160.069	559.369	564.25	453.806	-1.33869	1.45952e-05	0.000420735	BC003965
ENSMUSG00000004849	431.88	385.188	561.526	1150.45	1565.72	780.239	-1.33952	0.000296231	0.0043134	Ap1s1
ENSMUSG00000060098	246.435	191.814	133.534	557.607	395.861	490.93	-1.34053	0.000224043	0.00352865	Prmt7
ENSMUSG00000026201	536.554	422.615	477.64	800.734	2124.06	724.554	-1.34106	0.00634649	0.039501	Stk16
ENSMUSG00000041126	1042.61	1185.97	1088.81	3640.74	3400.27	1372.3	-1.34187	0.00161973	0.0151095	H2afv
ENSMUSG00000053398	1014.59	1253.03	876.528	3057.59	2682.4	2234.47	-1.34241	1.10849e-06	5.57918e-05	Phgdh
ENSMUSG00000035027	1282.45	1142.31	1193.24	2764.25	4605.58	1825.47	-1.34415	0.000753959	0.00858307	Map2k2
ENSMUSG00000022940	135.169	116.18	176.333	397.284	437.22	256.666	-1.34542	0.000344409	0.00482203	Pigp
ENSMUSG00000043987	139.29	77.1936	146.373	229.914	431.311	267.547	-1.34746	0.00264378	0.0216048	Cep164
ENSMUSG00000074358	282.7	256.532	377.489	739.952	1214.17	387.879	-1.34863	0.00514988	0.0344639	Ccdc61
ENSMUSG00000030538	202.753	184.017	244.812	560.249	570.158	480.689	-1.34888	6.36812e-07	3.54734e-05	Cib1
ENSMUSG00000007872	140.938	217.546	126.686	414.902	360.411	461.487	-1.35304	0.000125102	0.00227701	Id3
ENSMUSG00000013707	590.951	452.245	587.206	1230.61	2014.76	935.135	-1.35522	0.000374264	0.0051031	Tnfaip8l2
ENSMUSG00000024399	3883.63	3686.58	5041.75	13498	11373.6	7468.92	-1.35846	3.36268e-05	0.000807302	Ltb
ENSMUSG00000094626	107.97	74.0746	136.102	193.797	366.319	260.506	-1.35856	0.00174667	0.0159607	Tmem121b
ENSMUSG00000006058	618.149	529.439	422.001	1102.88	2259.95	686.79	-1.36427	0.00560549	0.0366664	Snf8
ENSMUSG00000024369	372.538	343.862	326.13	1256.16	856.714	572.218	-1.36486	0.000288413	0.00421919	Nelfe
ENSMUSG00000101892	91.4861	84.2112	59.9189	229.033	239.289	142.734	-1.36589	0.000888991	0.00969713	9130401M01Rik
ENSMUSG00000057278	585.181	674.469	796.922	2133.53	2271.77	900.571	-1.36591	0.00138303	0.0134213	Snrpg
ENSMUSG00000002329	604.962	623.786	626.581	1407.67	2514.01	880.089	-1.36904	0.00164859	0.0152875	Mdp1
ENSMUSG00000064037	226.655	179.339	162.637	423.711	738.547	316.192	-1.37016	0.00135591	0.0132073	Gpn1
ENSMUSG00000063694	370.065	534.117	443.4	1303.73	853.76	1319.17	-1.37045	1.71817e-05	0.000471007	Cycs
ENSMUSG00000002846	182.148	174.66	155.789	417.544	649.921	266.907	-1.37123	0.00111859	0.011444	Timmdc1
ENSMUSG00000020018	590.126	607.412	475.928	1742.41	1521.41	1072.75	-1.37275	6.41768e-06	0.000216967	Snrpf
ENSMUSG00000055762	2191.54	2562.2	2248.67	5406.94	9940.84	2804.12	-1.37349	0.0041944	0.0299248	Eef1d
ENSMUSG00000025499	263.744	357.118	262.787	739.952	1045.78	513.972	-1.37459	0.000270288	0.00403784	Hras
ENSMUSG00000022575	436.001	302.536	443.4	863.277	1494.82	716.233	-1.37504	0.000539048	0.00675557	Gsdmd
ENSMUSG00000019579	356.054	346.201	351.81	1013.91	1039.87	687.43	-1.37574	1.32073e-06	6.42031e-05	Mydgf
ENSMUSG00000028013	184.621	146.59	115.558	387.594	537.662	241.305	-1.37632	0.0014086	0.013602	Ppa2
ENSMUSG00000080268	401.385	371.933	341.538	915.25	1450.51	542.135	-1.37875	0.00116524	0.011775	Brms1
ENSMUSG00000017664	200.28	195.713	167.773	476.564	596.746	400.681	-1.37888	3.67621e-06	0.000143143	Slc35c2
ENSMUSG00000062867	1576.69	1654.59	1212.93	3897.08	4392.88	3277.77	-1.37922	1.49801e-07	1.11147e-05	Impdh2
ENSMUSG00000030879	196.159	270.567	205.436	649.22	614.471	491.57	-1.38254	3.06289e-06	0.000121684	Mrpl17
ENSMUSG00000063802	329.68	307.215	190.885	880.895	555.387	717.513	-1.38256	0.000140322	0.00250451	Hspbp1
ENSMUSG00000026526	276.107	235.479	260.219	918.774	324.96	761.677	-1.38305	0.00202713	0.0178666	Fh1
ENSMUSG00000031683	393.967	320.47	366.361	924.94	1190.54	715.593	-1.38487	6.79672e-06	0.000227327	Lsm6
ENSMUSG00000067288	3130.31	3139.99	4414.31	8950.78	14930.5	4102.18	-1.38865	0.00501198	0.0337954	Rps28
ENSMUSG00000029632	294.239	340.743	302.163	817.471	561.295	1067.63	-1.3893	4.18936e-05	0.000962937	Ndufa4
ENSMUSG00000021932	214.292	240.938	242.244	665.957	762.18	409.002	-1.3919	5.86779e-05	0.00125581	Rnaseh2b
ENSMUSG00000034424	150.004	163.744	82.1745	353.239	298.373	386.599	-1.39394	0.000391718	0.00527673	Gcsh
ENSMUSG00000026281	571.17	380.51	392.897	1316.06	1060.55	1154.68	-1.39441	1.92577e-06	8.59788e-05	Dtymk
ENSMUSG00000056665	110.443	70.9557	54.783	269.554	147.709	200.34	-1.39506	0.00266707	0.0217197	Them6
ENSMUSG00000028333	4875.96	5306.08	5595.57	12148.4	23163.8	6214.39	-1.39585	0.00436923	0.0307378	Anp32b
ENSMUSG00000038845	643.699	572.324	480.207	1797.91	1249.62	1410.7	-1.39586	6.45172e-07	3.56963e-05	Phb
ENSMUSG00000071076	1436.58	1500.99	983.527	4367.48	3435.72	2530.82	-1.39791	3.41466e-05	0.000817273	Jund
ENSMUSG00000011658	176.379	120.079	167.773	422.83	514.028	293.79	-1.39983	0.0001519	0.00265072	Fuz
ENSMUSG00000020918	515.124	359.457	317.57	914.369	1317.57	923.614	-1.40119	3.05395e-05	0.000750446	Kat2a
ENSMUSG00000032171	313.196	350.88	267.067	894.109	862.622	706.632	-1.40163	1.17127e-07	9.30655e-06	Pin1
ENSMUSG00000078440	97.2555	108.383	98.4383	252.817	381.09	177.938	-1.40289	0.000610961	0.00735644	Dohh
ENSMUSG00000099474	46.1551	33.5285	51.3591	147.11	138.847	63.3664	-1.40496	0.00825553	0.0473656	1700097N02Rik
ENSMUSG00000039850	353.581	288.501	253.372	548.798	1364.83	467.888	-1.40569	0.00452329	0.031482	Endov
ENSMUSG00000018286	920.63	1087.73	914.192	2677.92	3503.66	1577.12	-1.40698	0.000134192	0.00241715	Psmb6
ENSMUSG00000028076	79.9473	37.4272	83.0305	122.444	171.343	236.824	-1.4079	0.00613344	0.0387002	Cd1d1
ENSMUSG00000017466	1128.33	1428.47	1314.79	2388.11	4773.97	3122.24	-1.40808	4.89038e-05	0.0010812	Timp2
ENSMUSG00000057572	205.226	134.894	134.39	472.16	372.227	413.482	-1.40981	2.06098e-05	0.000552405	Zbtb8os
ENSMUSG00000045854	77.4747	54.5813	69.3348	193.797	109.305	225.943	-1.40983	0.00148532	0.0142445	Lyrm2
ENSMUSG00000018923	192.038	155.947	138.67	441.329	366.319	480.689	-1.41007	2.59749e-06	0.000107848	Med11
ENSMUSG00000020739	443.419	341.523	330.41	1137.24	877.393	946.016	-1.41038	2.4792e-07	1.70956e-05	Nup85
ENSMUSG00000054428	281.052	301.757	315.858	824.518	1152.13	421.163	-1.41126	0.0010805	0.0111563	Atpif1
ENSMUSG00000008373	351.109	305.655	154.933	679.17	676.509	803.282	-1.41192	0.000357533	0.00493516	Prpf31
ENSMUSG00000086784	245.611	184.017	186.605	616.627	626.287	403.241	-1.41369	2.20947e-05	0.000580283	Isoc2a
ENSMUSG00000036752	1308	1238.22	1392.69	4186.9	3367.77	2943.66	-1.41445	9.24159e-09	1.24937e-06	Tubb4b
ENSMUSG00000024007	347.812	328.268	253.372	1079.1	644.013	750.796	-1.41529	2.13866e-05	0.000567398	Ppil1
ENSMUSG00000018819	2739.64	2497.48	3273.29	7218.94	9660.19	5875.16	-1.41825	1.79984e-06	8.1898e-05	Lsp1
ENSMUSG00000020778	185.445	187.136	255.083	494.182	841.943	352.036	-1.42039	0.000953569	0.0101601	Ten1
ENSMUSG00000031671	105.497	111.502	101.862	256.341	375.182	230.423	-1.42113	3.64218e-05	0.0008586	Setd6
ENSMUSG00000059540	58.5181	53.0218	64.1989	169.132	180.205	124.813	-1.422	0.000123325	0.00225515	Tcea2
ENSMUSG00000066637	45.3309	19.4933	29.9595	72.2334	91.5798	90.8892	-1.42333	0.00726885	0.0433115	Ttc32
ENSMUSG00000096544	102.201	125.537	89.0224	189.392	472.67	195.86	-1.42363	0.00432523	0.030483	Gm4617
ENSMUSG00000017176	255.502	222.224	386.049	876.491	638.104	798.801	-1.42436	3.32454e-05	0.0008006	Nt5c3b
ENSMUSG00000053226	44.5067	39.7664	47.0792	131.253	150.664	75.5277	-1.42813	0.00213458	0.0185439	Dand5
ENSMUSG00000089832	323.91	308.774	485.343	807.781	1618.89	599.741	-1.43272	0.00223936	0.0191927	Shkbp1
ENSMUSG00000031820	553.037	377.391	415.153	1126.67	1601.17	919.133	-1.43519	2.87772e-05	0.000714999	Babam1
ENSMUSG00000025869	254.677	226.902	151.509	650.982	381.09	674.629	-1.43605	0.000227278	0.00356472	Nop16
ENSMUSG00000073434	298.36	233.14	404.025	760.213	1190.54	589.5	-1.43701	0.000400983	0.0053646	Wdr90
ENSMUSG00000011257	1609.66	1500.99	1177.84	2271.83	6100.39	3268.81	-1.43953	0.000839863	0.0092973	Pabpc4
ENSMUSG00000003190	134.344	133.334	151.509	355.882	602.654	188.179	-1.44243	0.00346561	0.0261055	Bcl2l12
ENSMUSG00000002033	2746.23	2244.85	3881.89	7988.84	12375.1	3763.58	-1.44278	0.00307783	0.0239573	Cd3g
ENSMUSG00000016427	146.707	143.471	174.621	634.245	233.381	389.8	-1.44288	0.00139085	0.0134721	Ndufa1
ENSMUSG00000054065	539.85	484.214	694.204	1775.89	2286.54	622.143	-1.4452	0.00457061	0.0316986	Pkp3
ENSMUSG00000021276	257.15	209.748	177.189	638.649	579.021	542.775	-1.45055	3.01244e-07	2.0059e-05	Cinp
ENSMUSG00000031901	83.2441	92.7882	124.974	226.39	428.357	176.018	-1.45182	0.00221606	0.019086	Dus2
ENSMUSG00000082127	58.5181	50.6826	43.6552	149.752	159.526	112.011	-1.45196	0.000199696	0.00327034	Gm13577
ENSMUSG00000069744	759.911	728.271	781.514	2246.28	2144.74	1821.63	-1.45203	9.91627e-12	4.54272e-09	Psmb3
ENSMUSG00000020532	314.02	285.382	309.866	775.188	546.524	1159.16	-1.45288	7.56486e-05	0.00153186	Acaca
ENSMUSG00000042210	80.7715	51.4624	87.3104	207.891	245.197	151.695	-1.45322	0.000491714	0.00627798	Abhd14a
ENSMUSG00000036860	93.9587	63.1584	73.6147	287.172	150.664	191.379	-1.45727	0.000602142	0.00728951	Mrpl55
ENSMUSG00000002308	67.5843	75.6341	108.71	207.891	289.51	199.7	-1.45865	0.000159798	0.00276694	Cd320
ENSMUSG00000030802	204.401	201.951	191.741	667.719	437.22	532.534	-1.45869	5.62439e-07	3.2014e-05	Bckdk
ENSMUSG00000020180	529.96	490.452	426.28	1834.02	723.776	1413.26	-1.4596	0.000359054	0.00494555	Snrpd3
ENSMUSG00000024402	982.445	1015.99	778.09	2514.96	3740	1396.62	-1.46084	0.000508358	0.00645363	Lta
ENSMUSG00000068220	2402.54	2520.1	2915.48	7322.88	10301.2	4000.41	-1.46352	0.000258224	0.00389777	Lgals1
ENSMUSG00000028261	103.849	87.3301	65.0548	215.819	165.434	320.673	-1.4641	0.000649865	0.00771216	Ndufaf4
ENSMUSG00000025962	60.1665	88.8896	60.7749	133.015	227.472	221.462	-1.46478	0.000557051	0.00689835	Fastkd2
ENSMUSG00000036820	244.787	212.087	310.722	627.197	1199.4	302.111	-1.4666	0.00654722	0.040237	Amdhd2
ENSMUSG00000053560	1444	1660.83	1308.8	4114.66	5048.7	3051.19	-1.46746	6.32791e-07	3.53753e-05	Ier2
ENSMUSG00000031807	877.772	1003.52	1014.34	2311.47	4573.08	1141.88	-1.46936	0.00420469	0.0299518	Pgls
ENSMUSG00000034773	198.632	164.524	212.284	624.555	768.088	206.101	-1.46957	0.00557716	0.0365575	BC030867
ENSMUSG00000028587	32.968	42.8853	23.1116	110.993	82.7172	80.0081	-1.47052	0.00262713	0.02153	Orc1
ENSMUSG00000059734	304.129	315.792	322.706	791.925	1113.73	718.153	-1.47134	3.5169e-07	2.27226e-05	Ndufs8
ENSMUSG00000028470	94.7829	58.48	71.0467	198.201	295.419	134.414	-1.4717	0.00151446	0.0144196	Hint2
ENSMUSG00000030854	26.3744	28.0704	51.3591	114.516	109.305	71.0472	-1.47285	0.00514775	0.0344639	Ptpn5
ENSMUSG00000074922	63.4633	56.1408	65.9108	228.152	109.305	172.177	-1.4734	0.000636375	0.00758658	Fam122a
ENSMUSG00000006731	1131.63	958.292	1042.59	3608.15	1816.82	3266.25	-1.47382	1.8835e-05	0.000510999	B4galnt1
ENSMUSG00000029471	178.027	76.4138	103.574	272.197	189.068	529.334	-1.47522	0.00779626	0.0455354	Camkk2
ENSMUSG00000022217	187.093	162.964	210.572	570.82	773.997	220.822	-1.47615	0.003845	0.028243	Emc9
ENSMUSG00000014232	140.114	129.436	185.749	399.926	664.692	210.581	-1.47793	0.00311566	0.0241672	Cluap1
ENSMUSG00000021607	200.28	218.325	146.373	511.8	534.708	528.694	-1.47812	2.87707e-07	1.92803e-05	Mrpl36
ENSMUSG00000022560	157.422	87.3301	80.4626	311.837	194.976	395.56	-1.48033	0.00162996	0.0151777	Slc52a2
ENSMUSG00000022177	273.634	226.902	275.627	829.803	912.844	428.844	-1.48044	0.000132916	0.00240247	Haus4
ENSMUSG00000068105	24.726	21.0528	35.0954	51.0919	109.305	69.127	-1.48105	0.00825789	0.0473656	Tnfrsf13c
ENSMUSG00000053553	72.5295	72.5152	32.5274	199.963	97.4881	196.5	-1.4872	0.0058069	0.0373594	3110082I17Rik
ENSMUSG00000003444	75.0021	60.8192	45.3672	147.99	203.839	160.016	-1.48736	0.000177884	0.00300433	Med29
ENSMUSG00000048481	21.4292	20.2731	24.8236	82.8042	47.267	54.4055	-1.48824	0.00540066	0.0357297	Mypop
ENSMUSG00000028680	351.933	507.606	318.426	1004.22	1090.09	1217.4	-1.49127	7.54803e-07	4.08821e-05	Plk3
ENSMUSG00000031848	1087.94	1199.23	968.975	3383.52	4360.38	1420.94	-1.49183	0.00094187	0.0100842	Lsm4
ENSMUSG00000028973	345.339	246.396	330.41	695.026	1347.11	561.337	-1.4924	0.000538873	0.00675557	Abcb8
ENSMUSG00000035049	195.335	148.149	62.4869	342.668	307.235	490.29	-1.49256	0.00347414	0.0261572	Rrp12
ENSMUSG00000007656	489.574	471.739	446.824	1123.14	2029.53	819.923	-1.49264	0.000249732	0.00381371	Arpp19
ENSMUSG00000073433	49.4519	45.2245	27.3915	145.348	121.122	78.728	-1.49438	0.00291729	0.0230748	Arhgdig
ENSMUSG00000054836	97.2555	116.96	184.037	319.765	635.15	174.098	-1.49503	0.00869066	0.0489863	Elp6
ENSMUSG00000020477	229.127	218.325	236.252	637.768	868.531	430.124	-1.49559	3.01979e-05	0.000743962	Mrps24
ENSMUSG00000059534	389.022	489.672	601.757	1315.18	1926.13	945.376	-1.49696	7.90679e-05	0.00157864	Uqcr10
ENSMUSG00000024118	44.5067	47.5637	43.6552	149.752	109.305	121.612	-1.49713	7.81037e-05	0.00156939	Tedc2
ENSMUSG00000004393	312.371	301.757	183.181	665.957	815.355	772.558	-1.49745	5.43501e-06	0.000192017	Ddx56
ENSMUSG00000046341	41.2099	31.1893	43.6552	151.514	91.5798	83.2085	-1.49904	0.00189964	0.0169334	Gm11223
ENSMUSG00000074166	61.8149	28.8501	43.6552	113.635	144.755	122.892	-1.49917	0.00134199	0.0130879	AW146154
ENSMUSG00000033318	368.417	354.779	552.966	1105.52	2038.39	471.088	-1.49942	0.0069005	0.0418333	Gstt2
ENSMUSG00000042380	98.9039	84.2112	101.006	281.887	313.144	213.142	-1.49979	5.55952e-06	0.000194396	Smim12
ENSMUSG00000059363	103.025	92.7882	82.1745	259.864	372.227	162.577	-1.50254	0.000514437	0.00651496	Fxn
ENSMUSG00000034892	3158.33	3285.02	5004.09	10646.5	16221.4	5590.97	-1.50326	0.000973107	0.0102899	Rps29
ENSMUSG00000028861	388.198	339.184	377.489	966.342	1660.25	513.972	-1.50331	0.0013731	0.0133415	Mrps15
ENSMUSG00000061046	126.927	116.96	208.004	362.929	717.867	209.301	-1.50595	0.00613398	0.0387002	Haghl
ENSMUSG00000025145	485.453	424.175	571.798	973.389	2661.72	581.819	-1.50639	0.00888155	0.049829	Lrrc45
ENSMUSG00000024902	168.137	141.132	133.534	525.895	316.098	414.122	-1.51122	6.47396e-06	0.000218398	Mrpl11
ENSMUSG00000040688	251.381	227.682	172.909	454.542	664.692	744.396	-1.51414	9.65236e-06	0.000302782	Tbl3
ENSMUSG00000055839	908.267	1128.27	1424.36	3194.13	5249.59	1474.07	-1.51779	0.00228839	0.0194645	Elob
ENSMUSG00000020133	262.919	247.955	261.931	786.64	862.622	570.938	-1.51812	9.10151e-08	7.8278e-06	2310011J03Rik
ENSMUSG00000033386	136.817	144.251	172.053	327.693	570.158	410.922	-1.52219	1.09139e-05	0.00033549	Frrs1
ENSMUSG00000079523	14033.6	15336.6	15617.4	41380.9	74020.1	14235	-1.52679	0.00622051	0.0390259	Tmsb10
ENSMUSG00000056737	5090.25	5464.37	7376.02	16357.3	25187.4	10146.3	-1.52725	0.000178405	0.00300925	Capg
ENSMUSG00000048007	54.3971	23.392	52.2151	147.99	100.442	124.173	-1.52848	0.00295274	0.0232843	Timm8a1
ENSMUSG00000041939	163.191	124.757	160.925	562.011	428.357	305.311	-1.52899	3.16306e-05	0.000770301	Mvk
ENSMUSG00000064284	120.333	102.145	144.661	347.073	496.303	223.383	-1.52958	0.000287947	0.0042163	Cdpf1
ENSMUSG00000019689	39.5615	36.6475	33.3834	118.921	115.213	85.7687	-1.53725	0.000202904	0.00329885	Fmc1
[truncated: 796 more rows]

## Sheet: S.Table3
S.Table3. Diff peaks associated genes in Th17 Hypoxia versus Normoxia ATAC-seq
ENSMUSG00000000001
ENSMUSG00000000003
ENSMUSG00000000318
ENSMUSG00000000392
ENSMUSG00000000544
ENSMUSG00000000579
ENSMUSG00000000753
ENSMUSG00000000958
ENSMUSG00000001065
ENSMUSG00000001065
ENSMUSG00000001082
ENSMUSG00000001173
ENSMUSG00000001249
ENSMUSG00000001467
ENSMUSG00000001542
ENSMUSG00000001767
ENSMUSG00000001930
ENSMUSG00000001930
ENSMUSG00000002372
ENSMUSG00000002489
ENSMUSG00000002489
ENSMUSG00000003038
ENSMUSG00000003153
ENSMUSG00000003153
ENSMUSG00000003153
ENSMUSG00000003279
ENSMUSG00000003541
ENSMUSG00000003644
ENSMUSG00000003882
ENSMUSG00000003882
ENSMUSG00000003949
ENSMUSG00000003955
ENSMUSG00000003955
ENSMUSG00000003992
ENSMUSG00000004031
ENSMUSG00000004040
ENSMUSG00000004043
ENSMUSG00000004328
ENSMUSG00000004328
ENSMUSG00000004341
ENSMUSG00000004748
ENSMUSG00000004865
ENSMUSG00000005078
ENSMUSG00000005125
ENSMUSG00000005202
ENSMUSG00000005357
ENSMUSG00000005417
ENSMUSG00000005474
ENSMUSG00000005501
ENSMUSG00000005609
ENSMUSG00000005899
ENSMUSG00000005973
ENSMUSG00000006191
ENSMUSG00000006342
ENSMUSG00000006342
ENSMUSG00000006342
ENSMUSG00000006369
ENSMUSG00000006567
ENSMUSG00000006567
ENSMUSG00000006699
ENSMUSG00000007035
ENSMUSG00000007279
ENSMUSG00000007570
ENSMUSG00000007867
ENSMUSG00000008658
ENSMUSG00000008658
ENSMUSG00000009207
ENSMUSG00000009216
ENSMUSG00000009569
ENSMUSG00000009569
ENSMUSG00000009640
ENSMUSG00000009647
ENSMUSG00000010175
ENSMUSG00000010476
ENSMUSG00000010830
ENSMUSG00000011034
ENSMUSG00000011179
ENSMUSG00000012422
ENSMUSG00000012819
ENSMUSG00000013646
ENSMUSG00000013846
ENSMUSG00000014503
ENSMUSG00000014592
ENSMUSG00000014771
ENSMUSG00000015002
ENSMUSG00000015579
ENSMUSG00000015711
ENSMUSG00000015932
ENSMUSG00000015968
ENSMUSG00000016028
ENSMUSG00000016346
ENSMUSG00000016541
ENSMUSG00000016541
ENSMUSG00000016664
ENSMUSG00000017009
ENSMUSG00000017314
ENSMUSG00000017412
ENSMUSG00000017832
ENSMUSG00000018001
ENSMUSG00000018042
ENSMUSG00000018196
ENSMUSG00000018196
ENSMUSG00000018239
ENSMUSG00000018334
ENSMUSG00000018634
ENSMUSG00000018906
ENSMUSG00000018909
ENSMUSG00000019210
ENSMUSG00000019359
ENSMUSG00000019370
ENSMUSG00000019429
ENSMUSG00000019433
ENSMUSG00000019647
ENSMUSG00000019775
ENSMUSG00000019792
ENSMUSG00000019836
ENSMUSG00000019878
ENSMUSG00000019889
ENSMUSG00000019900
ENSMUSG00000019906
ENSMUSG00000019907
ENSMUSG00000019907
ENSMUSG00000019927
ENSMUSG00000019947
ENSMUSG00000019971
ENSMUSG00000019975
ENSMUSG00000019984
ENSMUSG00000020032
ENSMUSG00000020052
ENSMUSG00000020087
ENSMUSG00000020096
ENSMUSG00000020108
ENSMUSG00000020114
ENSMUSG00000020130
ENSMUSG00000020154
ENSMUSG00000020154
ENSMUSG00000020156
ENSMUSG00000020170
ENSMUSG00000020196
ENSMUSG00000020220
ENSMUSG00000020231
ENSMUSG00000020248
ENSMUSG00000020262
ENSMUSG00000020263
ENSMUSG00000020303
ENSMUSG00000020303
ENSMUSG00000020326
ENSMUSG00000020354
ENSMUSG00000020375
ENSMUSG00000020386
ENSMUSG00000020419
ENSMUSG00000020419
ENSMUSG00000020439
ENSMUSG00000020451
ENSMUSG00000020467
ENSMUSG00000020469
ENSMUSG00000020524
ENSMUSG00000020572
ENSMUSG00000020593
ENSMUSG00000020599
ENSMUSG00000020600
ENSMUSG00000020611
ENSMUSG00000020627
ENSMUSG00000020681
ENSMUSG00000020696
ENSMUSG00000020722
ENSMUSG00000020739
ENSMUSG00000020739
ENSMUSG00000020766
ENSMUSG00000020782
ENSMUSG00000020832
ENSMUSG00000020839
ENSMUSG00000020890
ENSMUSG00000020903
ENSMUSG00000020961
ENSMUSG00000021010
ENSMUSG00000021022
ENSMUSG00000021038
ENSMUSG00000021068
ENSMUSG00000021078
ENSMUSG00000021140
ENSMUSG00000021194
ENSMUSG00000021234
ENSMUSG00000021254
ENSMUSG00000021303
ENSMUSG00000021318
ENSMUSG00000021322
ENSMUSG00000021338
ENSMUSG00000021396
ENSMUSG00000021441
ENSMUSG00000021460
ENSMUSG00000021464
ENSMUSG00000021553
ENSMUSG00000021557
ENSMUSG00000021579
ENSMUSG00000021587
ENSMUSG00000021594
ENSMUSG00000021621
ENSMUSG00000021676
ENSMUSG00000021678
ENSMUSG00000021678
ENSMUSG00000021679
ENSMUSG00000021685
ENSMUSG00000021686
ENSMUSG00000021687
ENSMUSG00000021704
ENSMUSG00000021706
ENSMUSG00000021706
ENSMUSG00000021728
ENSMUSG00000021750
ENSMUSG00000021759
ENSMUSG00000021774
ENSMUSG00000021779
ENSMUSG00000021835
ENSMUSG00000021929
ENSMUSG00000021997
ENSMUSG00000022008
ENSMUSG00000022035
ENSMUSG00000022051
ENSMUSG00000022096
ENSMUSG00000022142
ENSMUSG00000022181
ENSMUSG00000022200
ENSMUSG00000022241
ENSMUSG00000022270
ENSMUSG00000022312
ENSMUSG00000022329
ENSMUSG00000022329
ENSMUSG00000022329
ENSMUSG00000022335
ENSMUSG00000022377
ENSMUSG00000022404
ENSMUSG00000022443
ENSMUSG00000022454
ENSMUSG00000022466
ENSMUSG00000022510
ENSMUSG00000022514
ENSMUSG00000022523
ENSMUSG00000022542
ENSMUSG00000022545
ENSMUSG00000022641
ENSMUSG00000022672
ENSMUSG00000022749
ENSMUSG00000022752
ENSMUSG00000022754
ENSMUSG00000022754
ENSMUSG00000022755
ENSMUSG00000022809
ENSMUSG00000022817
ENSMUSG00000022817
ENSMUSG00000022832
ENSMUSG00000022860
ENSMUSG00000022867
ENSMUSG00000022892
ENSMUSG00000022900
ENSMUSG00000022931
ENSMUSG00000022952
ENSMUSG00000022952
ENSMUSG00000022952
ENSMUSG00000022965
ENSMUSG00000023015
ENSMUSG00000023027
ENSMUSG00000023066
ENSMUSG00000023336
ENSMUSG00000023443
ENSMUSG00000023802
ENSMUSG00000023912
ENSMUSG00000023923
ENSMUSG00000023931
ENSMUSG00000024018
ENSMUSG00000024030
ENSMUSG00000024041
ENSMUSG00000024041
ENSMUSG00000024042
ENSMUSG00000024042
ENSMUSG00000024049
ENSMUSG00000024049
ENSMUSG00000024053
ENSMUSG00000024079
ENSMUSG00000024079
ENSMUSG00000024085
ENSMUSG00000024087
ENSMUSG00000024143
ENSMUSG00000024186
ENSMUSG00000024248
ENSMUSG00000024313
ENSMUSG00000024357
ENSMUSG00000024420
ENSMUSG00000024421
ENSMUSG00000024479
ENSMUSG00000024512
ENSMUSG00000024521
ENSMUSG00000024525
ENSMUSG00000024527
ENSMUSG00000024532
ENSMUSG00000024537
ENSMUSG00000024538
ENSMUSG00000024539
ENSMUSG00000024542
ENSMUSG00000024552
ENSMUSG00000024576
ENSMUSG00000024590
ENSMUSG00000024590
ENSMUSG00000024593
ENSMUSG00000024597
ENSMUSG00000024730
ENSMUSG00000024924
ENSMUSG00000024935
ENSMUSG00000024943
ENSMUSG00000024973
ENSMUSG00000024981
ENSMUSG00000025003
ENSMUSG00000025006
ENSMUSG00000025006
ENSMUSG00000025019
ENSMUSG00000025020
ENSMUSG00000025081
ENSMUSG00000025194
ENSMUSG00000025239
ENSMUSG00000025239
ENSMUSG00000025318
ENSMUSG00000025321
ENSMUSG00000025427
ENSMUSG00000025477
ENSMUSG00000025572
ENSMUSG00000025607
ENSMUSG00000025658
ENSMUSG00000025754
ENSMUSG00000025787
ENSMUSG00000025787
ENSMUSG00000025804
ENSMUSG00000025804
ENSMUSG00000025873
ENSMUSG00000025929
ENSMUSG00000025932
ENSMUSG00000025938
ENSMUSG00000025945
ENSMUSG00000025949
ENSMUSG00000026051
ENSMUSG00000026065
ENSMUSG00000026065
ENSMUSG00000026072
ENSMUSG00000026110
ENSMUSG00000026156
ENSMUSG00000026167
ENSMUSG00000026211
ENSMUSG00000026211
ENSMUSG00000026220
ENSMUSG00000026228
ENSMUSG00000026228
ENSMUSG00000026347
ENSMUSG00000026347
ENSMUSG00000026421
ENSMUSG00000026466
ENSMUSG00000026490
ENSMUSG00000026516
ENSMUSG00000026532
ENSMUSG00000026578
ENSMUSG00000026589
ENSMUSG00000026605
ENSMUSG00000026630
ENSMUSG00000026655
ENSMUSG00000026686
ENSMUSG00000026686
ENSMUSG00000026718
ENSMUSG00000026721
ENSMUSG00000026740
ENSMUSG00000026766
ENSMUSG00000026787
ENSMUSG00000026790
ENSMUSG00000026933
ENSMUSG00000026959
ENSMUSG00000026980
ENSMUSG00000027030
ENSMUSG00000027091
ENSMUSG00000027115
ENSMUSG00000027134
ENSMUSG00000027167
ENSMUSG00000027207
ENSMUSG00000027208
ENSMUSG00000027242
ENSMUSG00000027263
ENSMUSG00000027270
ENSMUSG00000027284
ENSMUSG00000027284
ENSMUSG00000027312
ENSMUSG00000027333
ENSMUSG00000027333
ENSMUSG00000027345
ENSMUSG00000027386
ENSMUSG00000027423
ENSMUSG00000027431
ENSMUSG00000027470
ENSMUSG00000027518
ENSMUSG00000027544
ENSMUSG00000027555
ENSMUSG00000027583
ENSMUSG00000027606
ENSMUSG00000027606
ENSMUSG00000027665
ENSMUSG00000027674
ENSMUSG00000027878
ENSMUSG00000027900
ENSMUSG00000027907
ENSMUSG00000027942
ENSMUSG00000027947
ENSMUSG00000027954
ENSMUSG00000027954
ENSMUSG00000027955
ENSMUSG00000027957
ENSMUSG00000027966
ENSMUSG00000027984
ENSMUSG00000027998
ENSMUSG00000027999
ENSMUSG00000028016
ENSMUSG00000028060
ENSMUSG00000028071
ENSMUSG00000028098
ENSMUSG00000028163
ENSMUSG00000028176
ENSMUSG00000028199
ENSMUSG00000028214
ENSMUSG00000028214
ENSMUSG00000028217
ENSMUSG00000028273
ENSMUSG00000028274
ENSMUSG00000028284
ENSMUSG00000028284
ENSMUSG00000028287
ENSMUSG00000028345
ENSMUSG00000028358
ENSMUSG00000028362
ENSMUSG00000028369
ENSMUSG00000028369
ENSMUSG00000028397
ENSMUSG00000028402
ENSMUSG00000028496
ENSMUSG00000028497
ENSMUSG00000028523
ENSMUSG00000028539
ENSMUSG00000028568
ENSMUSG00000028602
ENSMUSG00000028640
ENSMUSG00000028713
ENSMUSG00000028784
ENSMUSG00000028883
ENSMUSG00000028911
ENSMUSG00000028920
ENSMUSG00000028937
ENSMUSG00000028961
ENSMUSG00000028963
ENSMUSG00000029032
ENSMUSG00000029094
ENSMUSG00000029094
ENSMUSG00000029094
ENSMUSG00000029096
ENSMUSG00000029128
ENSMUSG00000029151
ENSMUSG00000029173
ENSMUSG00000029179
ENSMUSG00000029179
ENSMUSG00000029212
ENSMUSG00000029227
ENSMUSG00000029279
ENSMUSG00000029283
ENSMUSG00000029307
ENSMUSG00000029313
ENSMUSG00000029335
ENSMUSG00000029370
ENSMUSG00000029417
ENSMUSG00000029458
ENSMUSG00000029458
ENSMUSG00000029500
ENSMUSG00000029500
ENSMUSG00000029516
ENSMUSG00000029563
ENSMUSG00000029636
ENSMUSG00000029670
ENSMUSG00000029675
ENSMUSG00000029697
ENSMUSG00000029802
ENSMUSG00000029868
ENSMUSG00000029920
ENSMUSG00000029992
ENSMUSG00000030047
ENSMUSG00000030069
ENSMUSG00000030091
ENSMUSG00000030172
ENSMUSG00000030199
ENSMUSG00000030204
ENSMUSG00000030235
ENSMUSG00000030235
ENSMUSG00000030303
ENSMUSG00000030307
ENSMUSG00000030321
ENSMUSG00000030321
ENSMUSG00000030406
ENSMUSG00000030413
ENSMUSG00000030470
ENSMUSG00000030553
ENSMUSG00000030613
ENSMUSG00000030613
ENSMUSG00000030671
ENSMUSG00000030766
ENSMUSG00000030768
ENSMUSG00000030779
ENSMUSG00000030849
ENSMUSG00000030852
ENSMUSG00000030983
ENSMUSG00000031093
ENSMUSG00000031101
ENSMUSG00000031104
ENSMUSG00000031112
ENSMUSG00000031246
ENSMUSG00000031328
ENSMUSG00000031364
ENSMUSG00000031400
ENSMUSG00000031448
ENSMUSG00000031481
ENSMUSG00000031527
ENSMUSG00000031533
ENSMUSG00000031535
ENSMUSG00000031545
ENSMUSG00000031574
ENSMUSG00000031574
ENSMUSG00000031583
ENSMUSG00000031637
ENSMUSG00000031641
ENSMUSG00000031688
ENSMUSG00000031698
ENSMUSG00000031710
ENSMUSG00000031767
ENSMUSG00000031796
ENSMUSG00000031965
ENSMUSG00000031996
ENSMUSG00000032000
ENSMUSG00000032020
ENSMUSG00000032030
ENSMUSG00000032035
ENSMUSG00000032068
ENSMUSG00000032068
ENSMUSG00000032083
ENSMUSG00000032118
ENSMUSG00000032243
ENSMUSG00000032267
ENSMUSG00000032315
ENSMUSG00000032324
ENSMUSG00000032377
ENSMUSG00000032380
ENSMUSG00000032392
ENSMUSG00000032392
ENSMUSG00000032392
ENSMUSG00000032392
ENSMUSG00000032402
ENSMUSG00000032413
ENSMUSG00000032454
ENSMUSG00000032456
ENSMUSG00000032462
ENSMUSG00000032468
ENSMUSG00000032473
ENSMUSG00000032497
ENSMUSG00000032502
ENSMUSG00000032507
ENSMUSG00000032527
ENSMUSG00000032549
ENSMUSG00000032564
ENSMUSG00000032571
ENSMUSG00000032739
ENSMUSG00000032739
ENSMUSG00000032743
ENSMUSG00000032776
ENSMUSG00000032807
ENSMUSG00000032818
ENSMUSG00000032842
ENSMUSG00000032842
ENSMUSG00000032937
ENSMUSG00000032948
ENSMUSG00000032978
ENSMUSG00000033015
ENSMUSG00000033083
ENSMUSG00000033161
ENSMUSG00000033182
ENSMUSG00000033450
ENSMUSG00000033721
ENSMUSG00000033737
ENSMUSG00000033740
ENSMUSG00000033777
ENSMUSG00000033793
ENSMUSG00000033900
ENSMUSG00000033904
ENSMUSG00000033953
ENSMUSG00000033960
ENSMUSG00000033966
ENSMUSG00000034007
ENSMUSG00000034021
ENSMUSG00000034039
ENSMUSG00000034055
ENSMUSG00000034107
ENSMUSG00000034139
ENSMUSG00000034160
ENSMUSG00000034168
ENSMUSG00000034206
ENSMUSG00000034220
ENSMUSG00000034227
ENSMUSG00000034243
ENSMUSG00000034243
ENSMUSG00000034265
ENSMUSG00000034265
ENSMUSG00000034390
ENSMUSG00000034402
ENSMUSG00000034480
ENSMUSG00000034485
ENSMUSG00000034602
ENSMUSG00000034614
ENSMUSG00000034639
ENSMUSG00000034683
ENSMUSG00000034748
ENSMUSG00000034762
ENSMUSG00000034780
ENSMUSG00000035031
ENSMUSG00000035105
ENSMUSG00000035105
ENSMUSG00000035105
ENSMUSG00000035105
ENSMUSG00000035164
ENSMUSG00000035164
ENSMUSG00000035179
ENSMUSG00000035189
ENSMUSG00000035202
ENSMUSG00000035232
ENSMUSG00000035258
ENSMUSG00000035505
ENSMUSG00000035582
ENSMUSG00000035620
ENSMUSG00000035620
ENSMUSG00000035686
ENSMUSG00000035759
ENSMUSG00000035759
ENSMUSG00000035776
ENSMUSG00000035799
ENSMUSG00000035804
ENSMUSG00000035901
ENSMUSG00000035932
ENSMUSG00000035954
ENSMUSG00000035954
ENSMUSG00000036264
ENSMUSG00000036270
ENSMUSG00000036412
ENSMUSG00000036469
ENSMUSG00000036499
ENSMUSG00000036499
ENSMUSG00000036551
ENSMUSG00000036611
ENSMUSG00000036766
ENSMUSG00000036840
ENSMUSG00000036863
ENSMUSG00000036885
ENSMUSG00000036916
ENSMUSG00000036960
ENSMUSG00000036975
ENSMUSG00000037016
ENSMUSG00000037062
ENSMUSG00000037071
ENSMUSG00000037104
ENSMUSG00000037138
ENSMUSG00000037138
ENSMUSG00000037151
ENSMUSG00000037214
ENSMUSG00000037242
ENSMUSG00000037280
ENSMUSG00000037335
ENSMUSG00000037339
ENSMUSG00000037411
ENSMUSG00000037451
ENSMUSG00000037493
ENSMUSG00000037573
ENSMUSG00000037601
ENSMUSG00000037610
ENSMUSG00000037706
ENSMUSG00000037801
ENSMUSG00000037815
ENSMUSG00000037913
ENSMUSG00000037913
ENSMUSG00000037921
ENSMUSG00000037940
ENSMUSG00000037992
ENSMUSG00000037999
ENSMUSG00000038127
ENSMUSG00000038127
ENSMUSG00000038143
ENSMUSG00000038145
ENSMUSG00000038151
ENSMUSG00000038152
ENSMUSG00000038173
ENSMUSG00000038240
ENSMUSG00000038305
ENSMUSG00000038518
ENSMUSG00000038576
ENSMUSG00000038622
ENSMUSG00000038708
ENSMUSG00000038708
ENSMUSG00000038756
ENSMUSG00000038780
ENSMUSG00000038793
ENSMUSG00000038879
ENSMUSG00000038886
ENSMUSG00000038936
ENSMUSG00000038954
ENSMUSG00000038954
ENSMUSG00000038967
ENSMUSG00000039000
ENSMUSG00000039007
ENSMUSG00000039013
ENSMUSG00000039046
ENSMUSG00000039055
ENSMUSG00000039067
ENSMUSG00000039087
ENSMUSG00000039114
ENSMUSG00000039137
ENSMUSG00000039155
ENSMUSG00000039155
ENSMUSG00000039193
ENSMUSG00000039233
ENSMUSG00000039298
ENSMUSG00000039316
ENSMUSG00000039456
ENSMUSG00000039529
ENSMUSG00000039621
ENSMUSG00000039672
ENSMUSG00000039683
ENSMUSG00000039747
ENSMUSG00000039768
ENSMUSG00000039770
ENSMUSG00000039804
ENSMUSG00000039835
ENSMUSG00000039841
ENSMUSG00000039936
ENSMUSG00000039953
ENSMUSG00000039954
ENSMUSG00000040029
ENSMUSG00000040065
ENSMUSG00000040065
ENSMUSG00000040105
ENSMUSG00000040125
ENSMUSG00000040204
ENSMUSG00000040253
ENSMUSG00000040274
ENSMUSG00000040373
ENSMUSG00000040413
ENSMUSG00000040490
ENSMUSG00000040570
ENSMUSG00000040808
ENSMUSG00000040813
ENSMUSG00000040838
ENSMUSG00000040907
ENSMUSG00000040913
ENSMUSG00000040913
ENSMUSG00000040919
ENSMUSG00000040936
ENSMUSG00000040957
ENSMUSG00000041000
ENSMUSG00000041012
ENSMUSG00000041014
ENSMUSG00000041037
ENSMUSG00000041052
ENSMUSG00000041135
ENSMUSG00000041138
ENSMUSG00000041168
ENSMUSG00000041225
ENSMUSG00000041225
ENSMUSG00000041235
ENSMUSG00000041235
ENSMUSG00000041293
ENSMUSG00000041360
ENSMUSG00000041362
ENSMUSG00000041362
ENSMUSG00000041488
ENSMUSG00000041534
ENSMUSG00000041540
ENSMUSG00000041540
ENSMUSG00000041650
ENSMUSG00000041658
ENSMUSG00000041707
ENSMUSG00000041735
ENSMUSG00000041737
ENSMUSG00000041763
ENSMUSG00000041789
ENSMUSG00000041797
ENSMUSG00000041809
ENSMUSG00000041915
ENSMUSG00000041992
ENSMUSG00000041997
ENSMUSG00000042015
ENSMUSG00000042045
ENSMUSG00000042064
ENSMUSG00000042249
ENSMUSG00000042385
ENSMUSG00000042448
ENSMUSG00000042485
ENSMUSG00000042567
ENSMUSG00000042570
ENSMUSG00000042607
ENSMUSG00000042650
ENSMUSG00000042677
ENSMUSG00000042684
ENSMUSG00000042700
ENSMUSG00000042757
ENSMUSG00000042757
ENSMUSG00000042834
ENSMUSG00000042962
ENSMUSG00000043060
ENSMUSG00000043073
ENSMUSG00000043241
ENSMUSG00000043310
ENSMUSG00000043421
ENSMUSG00000043430
ENSMUSG00000043549
ENSMUSG00000043671
ENSMUSG00000043719
ENSMUSG00000043850
ENSMUSG00000043855
ENSMUSG00000043857
ENSMUSG00000043857
ENSMUSG00000043880
ENSMUSG00000043924
ENSMUSG00000044006
ENSMUSG00000044071
ENSMUSG00000044086
ENSMUSG00000044139
ENSMUSG00000044139
ENSMUSG00000044156
ENSMUSG00000044221
ENSMUSG00000044364
ENSMUSG00000044471
ENSMUSG00000044477
ENSMUSG00000044502
ENSMUSG00000044645
ENSMUSG00000044813
ENSMUSG00000045053
ENSMUSG00000045215
ENSMUSG00000045231
ENSMUSG00000045394
ENSMUSG00000045508
ENSMUSG00000045559
ENSMUSG00000045594
ENSMUSG00000045664
ENSMUSG00000045667
ENSMUSG00000045671
ENSMUSG00000045671
ENSMUSG00000045671
ENSMUSG00000045817
ENSMUSG00000045932
ENSMUSG00000045954
ENSMUSG00000045954
ENSMUSG00000046016
ENSMUSG00000046093
ENSMUSG00000046101
ENSMUSG00000046173
ENSMUSG00000046182
ENSMUSG00000046201
ENSMUSG00000046321
ENSMUSG00000046440
ENSMUSG00000046463
ENSMUSG00000046491
ENSMUSG00000046500
ENSMUSG00000046550
ENSMUSG00000046580
ENSMUSG00000046652
ENSMUSG00000046721
ENSMUSG00000046721
ENSMUSG00000046731
ENSMUSG00000046794
ENSMUSG00000046794
ENSMUSG00000046846
ENSMUSG00000046982
ENSMUSG00000046982
ENSMUSG00000047045
ENSMUSG00000047085
ENSMUSG00000047115
ENSMUSG00000047205
ENSMUSG00000047215
ENSMUSG00000047220
ENSMUSG00000047242
ENSMUSG00000047324
ENSMUSG00000047383
ENSMUSG00000047459
ENSMUSG00000047462
ENSMUSG00000047528
ENSMUSG00000047606
ENSMUSG00000047619
ENSMUSG00000047652
ENSMUSG00000047735
ENSMUSG00000047735
ENSMUSG00000047751
ENSMUSG00000047759
ENSMUSG00000047786
ENSMUSG00000047821
ENSMUSG00000047910
ENSMUSG00000047910
ENSMUSG00000047910
ENSMUSG00000047910
ENSMUSG00000047965
ENSMUSG00000048062
ENSMUSG00000048065
ENSMUSG00000048439
ENSMUSG00000048540
ENSMUSG00000048592
ENSMUSG00000048621
ENSMUSG00000048701
ENSMUSG00000048814
ENSMUSG00000048915
ENSMUSG00000048939
ENSMUSG00000048988
ENSMUSG00000049041
ENSMUSG00000049109
ENSMUSG00000049109
ENSMUSG00000049128
ENSMUSG00000049133
ENSMUSG00000049152
ENSMUSG00000049152
ENSMUSG00000049233
ENSMUSG00000049233
ENSMUSG00000049411
ENSMUSG00000049493
ENSMUSG00000049580
ENSMUSG00000049659
ENSMUSG00000049672
ENSMUSG00000049800
ENSMUSG00000049866
ENSMUSG00000049908
ENSMUSG00000049971
ENSMUSG00000050014
ENSMUSG00000050107
ENSMUSG00000050114
ENSMUSG00000050114
ENSMUSG00000050150
ENSMUSG00000050164
ENSMUSG00000050243
ENSMUSG00000050310
ENSMUSG00000050310
ENSMUSG00000050310
ENSMUSG00000050335
ENSMUSG00000050538
ENSMUSG00000050565
ENSMUSG00000050625
ENSMUSG00000050654
ENSMUSG00000050844
ENSMUSG00000050900
ENSMUSG00000050921
ENSMUSG00000050930
ENSMUSG00000050945
ENSMUSG00000050954
ENSMUSG00000050954
ENSMUSG00000051038
ENSMUSG00000051149
ENSMUSG00000051149
ENSMUSG00000051224
ENSMUSG00000051276
ENSMUSG00000051335
ENSMUSG00000051401
ENSMUSG00000051412
ENSMUSG00000051456
ENSMUSG00000051497
ENSMUSG00000051515
ENSMUSG00000051515
ENSMUSG00000051615
ENSMUSG00000051615
ENSMUSG00000051706
ENSMUSG00000051786
ENSMUSG00000052013
ENSMUSG00000052013
ENSMUSG00000052014
ENSMUSG00000052135
ENSMUSG00000052180
ENSMUSG00000052248
ENSMUSG00000052387
ENSMUSG00000052504
ENSMUSG00000052525
ENSMUSG00000052525
ENSMUSG00000052549
ENSMUSG00000052562
ENSMUSG00000052584
ENSMUSG00000052675
ENSMUSG00000052748
ENSMUSG00000052920
ENSMUSG00000053024
ENSMUSG00000053063
ENSMUSG00000053101
ENSMUSG00000053184
ENSMUSG00000053414
ENSMUSG00000053469
ENSMUSG00000053536
ENSMUSG00000053702
ENSMUSG00000053702
ENSMUSG00000053749
ENSMUSG00000053783
ENSMUSG00000054117
ENSMUSG00000054277
ENSMUSG00000054277
ENSMUSG00000054453
ENSMUSG00000054510
ENSMUSG00000054675
ENSMUSG00000054843
ENSMUSG00000054892
ENSMUSG00000054976
ENSMUSG00000055069
ENSMUSG00000055240
ENSMUSG00000055480
ENSMUSG00000055523
ENSMUSG00000055538
ENSMUSG00000055653
ENSMUSG00000055717
ENSMUSG00000055717
ENSMUSG00000055723
ENSMUSG00000055958
ENSMUSG00000056069
ENSMUSG00000056153
ENSMUSG00000056214
ENSMUSG00000056260
ENSMUSG00000056515
ENSMUSG00000056536
ENSMUSG00000056671
ENSMUSG00000056671
ENSMUSG00000056696
ENSMUSG00000056749
ENSMUSG00000056749
ENSMUSG00000056749
ENSMUSG00000056770
ENSMUSG00000056777
ENSMUSG00000056820
ENSMUSG00000056880
ENSMUSG00000056947
ENSMUSG00000056972
ENSMUSG00000056972
ENSMUSG00000057058
ENSMUSG00000057173
ENSMUSG00000057193
ENSMUSG00000057315
ENSMUSG00000057315
ENSMUSG00000057315
ENSMUSG00000057561
ENSMUSG00000057605
ENSMUSG00000057766
ENSMUSG00000057777
ENSMUSG00000057897
ENSMUSG00000057990
ENSMUSG00000058013
ENSMUSG00000058099
ENSMUSG00000058298
ENSMUSG00000058298
ENSMUSG00000058318
ENSMUSG00000058360
ENSMUSG00000058407
ENSMUSG00000058427
ENSMUSG00000058492
ENSMUSG00000058603
ENSMUSG00000058603
ENSMUSG00000058655
ENSMUSG00000058715
ENSMUSG00000058905
ENSMUSG00000059060
ENSMUSG00000059087
ENSMUSG00000059173
ENSMUSG00000059288
ENSMUSG00000059571
ENSMUSG00000059602
ENSMUSG00000059690
ENSMUSG00000059910
ENSMUSG00000059920
ENSMUSG00000060149
ENSMUSG00000060512
ENSMUSG00000060560
ENSMUSG00000060613
ENSMUSG00000060716
ENSMUSG00000060843
ENSMUSG00000060878
ENSMUSG00000060923
ENSMUSG00000060969
ENSMUSG00000061013
ENSMUSG00000061024
ENSMUSG00000061065
ENSMUSG00000061298
ENSMUSG00000061486
ENSMUSG00000061490
ENSMUSG00000061751
ENSMUSG00000061833
ENSMUSG00000061950
ENSMUSG00000061988
ENSMUSG00000062082
ENSMUSG00000062093
ENSMUSG00000062232
ENSMUSG00000062234
ENSMUSG00000062353
ENSMUSG00000062393
ENSMUSG00000062397
ENSMUSG00000062464
ENSMUSG00000062591
ENSMUSG00000062651
ENSMUSG00000062661
ENSMUSG00000062846
ENSMUSG00000062995
ENSMUSG00000063060
ENSMUSG00000063260
ENSMUSG00000063328
ENSMUSG00000063374
ENSMUSG00000063568
ENSMUSG00000063808
ENSMUSG00000063911
ENSMUSG00000064036
ENSMUSG00000064063
ENSMUSG00000064129
ENSMUSG00000064138
ENSMUSG00000064140
ENSMUSG00000064247
ENSMUSG00000064263
ENSMUSG00000064373
ENSMUSG00000064419
ENSMUSG00000064444
ENSMUSG00000064468
ENSMUSG00000064472
ENSMUSG00000064476
ENSMUSG00000064526
ENSMUSG00000064566
ENSMUSG00000064582
ENSMUSG00000064670
ENSMUSG00000064714
ENSMUSG00000064718
ENSMUSG00000064737
ENSMUSG00000064777
ENSMUSG00000064793
ENSMUSG00000064801
ENSMUSG00000064830
ENSMUSG00000064833
ENSMUSG00000064909
ENSMUSG00000064927
ENSMUSG00000065030
ENSMUSG00000065187
ENSMUSG00000065203
ENSMUSG00000065261
ENSMUSG00000065296
ENSMUSG00000065307
ENSMUSG00000065312
ENSMUSG00000065312
ENSMUSG00000065331
ENSMUSG00000065343
ENSMUSG00000065344
ENSMUSG00000065380
ENSMUSG00000065436
ENSMUSG00000065480
ENSMUSG00000065480
ENSMUSG00000065490
ENSMUSG00000065494
ENSMUSG00000065494
ENSMUSG00000065553
ENSMUSG00000065627
ENSMUSG00000065627
ENSMUSG00000065737
ENSMUSG00000065737
ENSMUSG00000065770
ENSMUSG00000065893
ENSMUSG00000065893
ENSMUSG00000065916
ENSMUSG00000065919
ENSMUSG00000065919
ENSMUSG00000065922
ENSMUSG00000065934
ENSMUSG00000066060
ENSMUSG00000066141
ENSMUSG00000066270
ENSMUSG00000066392
ENSMUSG00000066392
ENSMUSG00000066478
ENSMUSG00000066478
ENSMUSG00000066626
ENSMUSG00000066637
ENSMUSG00000067047
ENSMUSG00000067049
ENSMUSG00000067101
ENSMUSG00000067158
ENSMUSG00000067194
ENSMUSG00000067201
ENSMUSG00000067285
ENSMUSG00000067567
ENSMUSG00000067716
ENSMUSG00000067973
ENSMUSG00000068099
ENSMUSG00000068196
ENSMUSG00000068226
ENSMUSG00000068373
ENSMUSG00000068373
ENSMUSG00000068428
ENSMUSG00000068579
ENSMUSG00000068587
ENSMUSG00000068748
ENSMUSG00000068874
ENSMUSG00000068962
ENSMUSG00000068964
ENSMUSG00000069295
ENSMUSG00000069520
ENSMUSG00000069540
ENSMUSG00000069540
ENSMUSG00000069785
ENSMUSG00000069862
ENSMUSG00000069862
ENSMUSG00000069911
ENSMUSG00000069962
ENSMUSG00000070034
ENSMUSG00000070380
ENSMUSG00000070471
ENSMUSG00000070473
ENSMUSG00000070529
ENSMUSG00000070568
ENSMUSG00000070617
ENSMUSG00000070643
ENSMUSG00000070687
ENSMUSG00000070695
ENSMUSG00000070732
ENSMUSG00000070877
ENSMUSG00000070923
ENSMUSG00000070933
ENSMUSG00000071138
ENSMUSG00000071177
ENSMUSG00000071180
ENSMUSG00000071226
ENSMUSG00000071491
ENSMUSG00000071748
ENSMUSG00000072082
ENSMUSG00000072100
ENSMUSG00000072479
ENSMUSG00000072664
ENSMUSG00000072677
ENSMUSG00000072686
ENSMUSG00000072845
ENSMUSG00000072888
ENSMUSG00000072902
ENSMUSG00000072902
ENSMUSG00000072919
ENSMUSG00000072949
ENSMUSG00000072952
ENSMUSG00000073043
ENSMUSG00000073060
ENSMUSG00000073062
ENSMUSG00000073377
ENSMUSG00000073400
ENSMUSG00000073421
ENSMUSG00000073433
ENSMUSG00000073458
ENSMUSG00000073528
ENSMUSG00000073535
ENSMUSG00000073609
ENSMUSG00000073686
ENSMUSG00000073699
ENSMUSG00000073730
ENSMUSG00000073753
ENSMUSG00000073961
ENSMUSG00000074457
ENSMUSG00000074479
ENSMUSG00000074497
ENSMUSG00000074579
ENSMUSG00000074603
ENSMUSG00000074603
ENSMUSG00000074625
ENSMUSG00000074637
ENSMUSG00000074637
ENSMUSG00000074832
ENSMUSG00000074870
ENSMUSG00000074955
ENSMUSG00000075012
ENSMUSG00000075070
ENSMUSG00000075217
ENSMUSG00000075229
ENSMUSG00000075266
ENSMUSG00000075327
ENSMUSG00000075415
ENSMUSG00000075610
ENSMUSG00000076064
ENSMUSG00000076067
ENSMUSG00000076147
ENSMUSG00000076147
ENSMUSG00000076355
ENSMUSG00000076392
ENSMUSG00000076457
ENSMUSG00000076733
ENSMUSG00000076752
ENSMUSG00000076796
ENSMUSG00000076946
ENSMUSG00000076950
ENSMUSG00000077040
ENSMUSG00000077082
ENSMUSG00000077082
ENSMUSG00000077082
ENSMUSG00000077146
ENSMUSG00000077153
ENSMUSG00000077190
ENSMUSG00000077207
ENSMUSG00000077237
ENSMUSG00000077250
ENSMUSG00000077250
ENSMUSG00000077250
ENSMUSG00000077250
ENSMUSG00000077274
ENSMUSG00000077279
ENSMUSG00000077279
ENSMUSG00000077302
ENSMUSG00000077334
ENSMUSG00000077359
ENSMUSG00000077368
ENSMUSG00000077384
ENSMUSG00000077425
ENSMUSG00000077543
ENSMUSG00000077545
ENSMUSG00000077572
ENSMUSG00000077586
ENSMUSG00000077607
ENSMUSG00000077607
ENSMUSG00000077618
ENSMUSG00000077639
ENSMUSG00000077663
ENSMUSG00000077689
ENSMUSG00000077691
ENSMUSG00000077696
ENSMUSG00000077697
ENSMUSG00000077710
ENSMUSG00000077757
ENSMUSG00000077792
ENSMUSG00000077792
ENSMUSG00000077858
ENSMUSG00000077858
ENSMUSG00000078157
ENSMUSG00000078190
ENSMUSG00000078193
ENSMUSG00000078210
ENSMUSG00000078251
ENSMUSG00000078251
ENSMUSG00000078491
ENSMUSG00000078491
ENSMUSG00000078546
ENSMUSG00000078566
ENSMUSG00000078922
ENSMUSG00000078932
ENSMUSG00000078962
ENSMUSG00000078965
ENSMUSG00000078982
ENSMUSG00000078982
ENSMUSG00000079011
ENSMUSG00000079018
ENSMUSG00000079053
ENSMUSG00000079092
ENSMUSG00000079143
ENSMUSG00000079190
ENSMUSG00000079243
ENSMUSG00000079382
ENSMUSG00000079497
ENSMUSG00000079536
ENSMUSG00000079550
ENSMUSG00000079584
ENSMUSG00000079800
ENSMUSG00000080006
ENSMUSG00000080401
ENSMUSG00000080474
ENSMUSG00000080511
ENSMUSG00000080536
ENSMUSG00000080544
ENSMUSG00000080577
ENSMUSG00000080635
ENSMUSG00000080673
ENSMUSG00000080735
ENSMUSG00000080748
ENSMUSG00000080799
ENSMUSG00000080801
ENSMUSG00000080818
ENSMUSG00000080820
ENSMUSG00000080826
ENSMUSG00000080872
ENSMUSG00000080904
ENSMUSG00000080916
ENSMUSG00000080930
ENSMUSG00000080956
ENSMUSG00000080961
ENSMUSG00000080980
ENSMUSG00000080980
ENSMUSG00000080994
ENSMUSG00000081018
ENSMUSG00000081066
ENSMUSG00000081095
ENSMUSG00000081100
ENSMUSG00000081146
ENSMUSG00000081161
ENSMUSG00000081169
ENSMUSG00000081216
ENSMUSG00000081226
ENSMUSG00000081236
ENSMUSG00000081250
ENSMUSG00000081277
ENSMUSG00000081309
ENSMUSG00000081310
ENSMUSG00000081363
ENSMUSG00000081367
ENSMUSG00000081370
ENSMUSG00000081394
ENSMUSG00000081402
ENSMUSG00000081429
ENSMUSG00000081453
ENSMUSG00000081455
ENSMUSG00000081467
ENSMUSG00000081476
ENSMUSG00000081483
ENSMUSG00000081516
ENSMUSG00000081528
ENSMUSG00000081532
ENSMUSG00000081583
ENSMUSG00000081583
ENSMUSG00000081594
ENSMUSG00000081614
ENSMUSG00000081619
ENSMUSG00000081619
ENSMUSG00000081621
ENSMUSG00000081622
ENSMUSG00000081624
ENSMUSG00000081636
ENSMUSG00000081664
ENSMUSG00000081699
ENSMUSG00000081703
ENSMUSG00000081733
ENSMUSG00000081756
ENSMUSG00000081773
ENSMUSG00000081773
ENSMUSG00000081781
ENSMUSG00000081783
ENSMUSG00000081796
ENSMUSG00000081837
ENSMUSG00000081866
ENSMUSG00000081888
ENSMUSG00000081965
ENSMUSG00000081974
ENSMUSG00000081974
ENSMUSG00000082013
ENSMUSG00000082019
ENSMUSG00000082040
ENSMUSG00000082120
ENSMUSG00000082147
ENSMUSG00000082169
ENSMUSG00000082170
ENSMUSG00000082172
ENSMUSG00000082179
ENSMUSG00000082189
ENSMUSG00000082190
ENSMUSG00000082205
ENSMUSG00000082239
ENSMUSG00000082239
ENSMUSG00000082254
ENSMUSG00000082278
ENSMUSG00000082321
ENSMUSG00000082325
ENSMUSG00000082342
ENSMUSG00000082351
ENSMUSG00000082356
ENSMUSG00000082367
ENSMUSG00000082416
ENSMUSG00000082443
ENSMUSG00000082463
ENSMUSG00000082463
ENSMUSG00000082463
ENSMUSG00000082490
ENSMUSG00000082505
ENSMUSG00000082515
ENSMUSG00000082515
ENSMUSG00000082533
ENSMUSG00000082548
ENSMUSG00000082553
ENSMUSG00000082555
ENSMUSG00000082556
ENSMUSG00000082590
ENSMUSG00000082595
ENSMUSG00000082622
ENSMUSG00000082623
ENSMUSG00000082656
ENSMUSG00000082657
ENSMUSG00000082705
ENSMUSG00000082729
ENSMUSG00000082735
ENSMUSG00000082763
ENSMUSG00000082768
ENSMUSG00000082804
ENSMUSG00000082804
ENSMUSG00000082831
ENSMUSG00000082857
ENSMUSG00000082898
ENSMUSG00000082913
ENSMUSG00000082941
ENSMUSG00000082951
ENSMUSG00000082970
ENSMUSG00000082981
ENSMUSG00000082990
ENSMUSG00000083005
ENSMUSG00000083023
ENSMUSG00000083025
ENSMUSG00000083026
ENSMUSG00000083068
ENSMUSG00000083094
ENSMUSG00000083112
ENSMUSG00000083121
ENSMUSG00000083145
ENSMUSG00000083151
ENSMUSG00000083169
ENSMUSG00000083207
ENSMUSG00000083207
ENSMUSG00000083207
ENSMUSG00000083223
ENSMUSG00000083223
ENSMUSG00000083281
ENSMUSG00000083334
ENSMUSG00000083401
ENSMUSG00000083410
ENSMUSG00000083416
ENSMUSG00000083439
ENSMUSG00000083446
ENSMUSG00000083450
ENSMUSG00000083474
ENSMUSG00000083486
ENSMUSG00000083486
ENSMUSG00000083488
ENSMUSG00000083512
ENSMUSG00000083546
ENSMUSG00000083557
ENSMUSG00000083579
ENSMUSG00000083579
ENSMUSG00000083637
ENSMUSG00000083643
ENSMUSG00000083654
ENSMUSG00000083654
ENSMUSG00000083658
ENSMUSG00000083668
ENSMUSG00000083671
ENSMUSG00000083693
ENSMUSG00000083717
ENSMUSG00000083725
ENSMUSG00000083760
ENSMUSG00000083786
ENSMUSG00000083803
ENSMUSG00000083827
ENSMUSG00000083866
ENSMUSG00000083920
ENSMUSG00000083920
ENSMUSG00000083933
ENSMUSG00000083933
ENSMUSG00000083951
ENSMUSG00000083971
ENSMUSG00000084004
ENSMUSG00000084013
ENSMUSG00000084013
ENSMUSG00000084068
ENSMUSG00000084080
ENSMUSG00000084128
ENSMUSG00000084135
ENSMUSG00000084135
ENSMUSG00000084143
ENSMUSG00000084147
ENSMUSG00000084179
ENSMUSG00000084186
ENSMUSG00000084202
ENSMUSG00000084206
ENSMUSG00000084240
ENSMUSG00000084240
ENSMUSG00000084244
ENSMUSG00000084272
ENSMUSG00000084289
ENSMUSG00000084303
ENSMUSG00000084304
ENSMUSG00000084337
ENSMUSG00000084342
ENSMUSG00000084403
ENSMUSG00000084426
ENSMUSG00000084432
ENSMUSG00000084458
ENSMUSG00000084458
ENSMUSG00000084512
ENSMUSG00000084518
ENSMUSG00000084518
ENSMUSG00000084520
ENSMUSG00000084540
ENSMUSG00000084547
ENSMUSG00000084573
ENSMUSG00000084573
ENSMUSG00000084589
ENSMUSG00000084611
ENSMUSG00000084617
ENSMUSG00000084617
ENSMUSG00000084642
ENSMUSG00000084673
ENSMUSG00000084673
ENSMUSG00000084673
ENSMUSG00000084675
ENSMUSG00000084675
ENSMUSG00000084706
ENSMUSG00000084706
ENSMUSG00000084733
ENSMUSG00000084772
ENSMUSG00000084804
ENSMUSG00000084804
ENSMUSG00000084807
ENSMUSG00000084831
ENSMUSG00000084848
ENSMUSG00000084850
ENSMUSG00000084850
ENSMUSG00000084860
ENSMUSG00000084860
ENSMUSG00000084870
ENSMUSG00000084901
ENSMUSG00000084901
ENSMUSG00000084918
ENSMUSG00000084919
ENSMUSG00000084938
ENSMUSG00000084965
ENSMUSG00000084978
ENSMUSG00000084989
ENSMUSG00000084993
ENSMUSG00000085021
ENSMUSG00000085032
ENSMUSG00000085047
ENSMUSG00000085058
ENSMUSG00000085058
ENSMUSG00000085097
ENSMUSG00000085110
ENSMUSG00000085183
ENSMUSG00000085183
ENSMUSG00000085199
ENSMUSG00000085209
ENSMUSG00000085247
ENSMUSG00000085256
ENSMUSG00000085298
ENSMUSG00000085324
ENSMUSG00000085335
ENSMUSG00000085335
ENSMUSG00000085376
ENSMUSG00000085396
ENSMUSG00000085402
ENSMUSG00000085408
ENSMUSG00000085409
ENSMUSG00000085416
ENSMUSG00000085430
ENSMUSG00000085447
ENSMUSG00000085499
ENSMUSG00000085505
ENSMUSG00000085562
ENSMUSG00000085581
ENSMUSG00000085599
ENSMUSG00000085648
ENSMUSG00000085664
ENSMUSG00000085664
ENSMUSG00000085666
ENSMUSG00000085679
ENSMUSG00000085716
ENSMUSG00000085721
ENSMUSG00000085724
ENSMUSG00000085737
ENSMUSG00000085737
ENSMUSG00000085750
ENSMUSG00000085750
ENSMUSG00000085751
ENSMUSG00000085753
ENSMUSG00000085753
ENSMUSG00000085770
ENSMUSG00000085798
ENSMUSG00000085803
ENSMUSG00000085806
ENSMUSG00000085819
ENSMUSG00000085841
ENSMUSG00000085869
ENSMUSG00000085876
ENSMUSG00000085892
ENSMUSG00000085908
ENSMUSG00000085912
ENSMUSG00000085919
ENSMUSG00000085919
ENSMUSG00000085924
ENSMUSG00000085950
ENSMUSG00000085985
ENSMUSG00000086019
ENSMUSG00000086026
ENSMUSG00000086070
ENSMUSG00000086083
ENSMUSG00000086123
ENSMUSG00000086132
ENSMUSG00000086132
ENSMUSG00000086138
ENSMUSG00000086150
ENSMUSG00000086170
ENSMUSG00000086170
ENSMUSG00000086170
ENSMUSG00000086170
ENSMUSG00000086174
ENSMUSG00000086221
ENSMUSG00000086224
ENSMUSG00000086233
ENSMUSG00000086241
ENSMUSG00000086241
ENSMUSG00000086243
ENSMUSG00000086243
ENSMUSG00000086263
ENSMUSG00000086293
ENSMUSG00000086297
ENSMUSG00000086302
ENSMUSG00000086312
ENSMUSG00000086332
ENSMUSG00000086358
ENSMUSG00000086379
ENSMUSG00000086423
ENSMUSG00000086444
ENSMUSG00000086445
ENSMUSG00000086447
ENSMUSG00000086449
ENSMUSG00000086540
ENSMUSG00000086550
ENSMUSG00000086564
ENSMUSG00000086585
ENSMUSG00000086629
ENSMUSG00000086630
ENSMUSG00000086633
ENSMUSG00000086648
ENSMUSG00000086648
ENSMUSG00000086693
ENSMUSG00000086693
ENSMUSG00000086693
ENSMUSG00000086694
ENSMUSG00000086725
ENSMUSG00000086743
ENSMUSG00000086761
ENSMUSG00000086761
ENSMUSG00000086766
ENSMUSG00000086813
ENSMUSG00000086824
ENSMUSG00000086876
ENSMUSG00000086925
ENSMUSG00000086928
ENSMUSG00000086931
ENSMUSG00000086939
ENSMUSG00000086961
ENSMUSG00000087002
ENSMUSG00000087044
ENSMUSG00000087099
ENSMUSG00000087108
ENSMUSG00000087139
ENSMUSG00000087139
ENSMUSG00000087157
ENSMUSG00000087157
ENSMUSG00000087157
ENSMUSG00000087195
ENSMUSG00000087289
ENSMUSG00000087318
ENSMUSG00000087322
ENSMUSG00000087341
ENSMUSG00000087353
ENSMUSG00000087378
ENSMUSG00000087382
ENSMUSG00000087404
ENSMUSG00000087479
ENSMUSG00000087505
ENSMUSG00000087505
ENSMUSG00000087517
ENSMUSG00000087531
ENSMUSG00000087540
ENSMUSG00000087564
ENSMUSG00000087594
ENSMUSG00000087611
ENSMUSG00000087668
ENSMUSG00000087668
ENSMUSG00000087678
ENSMUSG00000087700
ENSMUSG00000087700
ENSMUSG00000087715
ENSMUSG00000087717
ENSMUSG00000087732
ENSMUSG00000087736
ENSMUSG00000087761
ENSMUSG00000087777
ENSMUSG00000087777
ENSMUSG00000087804
ENSMUSG00000087810
ENSMUSG00000087850
ENSMUSG00000087861
ENSMUSG00000087872
ENSMUSG00000087937
ENSMUSG00000087959
ENSMUSG00000087959
ENSMUSG00000087983
ENSMUSG00000087985
ENSMUSG00000087987
ENSMUSG00000087987
ENSMUSG00000087990
ENSMUSG00000087990
ENSMUSG00000087991
ENSMUSG00000087991
ENSMUSG00000087991
ENSMUSG00000088043
ENSMUSG00000088044
ENSMUSG00000088064
ENSMUSG00000088077
ENSMUSG00000088104
ENSMUSG00000088122
ENSMUSG00000088124
ENSMUSG00000088124
ENSMUSG00000088124
ENSMUSG00000088125
ENSMUSG00000088143
ENSMUSG00000088145
ENSMUSG00000088146
ENSMUSG00000088153
ENSMUSG00000088170
ENSMUSG00000088192
ENSMUSG00000088196
ENSMUSG00000088197
ENSMUSG00000088201
ENSMUSG00000088205
ENSMUSG00000088205
ENSMUSG00000088270
ENSMUSG00000088282
ENSMUSG00000088293
ENSMUSG00000088303
ENSMUSG00000088350
ENSMUSG00000088378
ENSMUSG00000088383
ENSMUSG00000088384
ENSMUSG00000088425
ENSMUSG00000088428
ENSMUSG00000088428
ENSMUSG00000088428
ENSMUSG00000088428
ENSMUSG00000088428
ENSMUSG00000088429
ENSMUSG00000088450
ENSMUSG00000088469
ENSMUSG00000088476
ENSMUSG00000088502
ENSMUSG00000088505
ENSMUSG00000088536
ENSMUSG00000088551
ENSMUSG00000088562
ENSMUSG00000088611
ENSMUSG00000088621
ENSMUSG00000088629
ENSMUSG00000088641
ENSMUSG00000088654
ENSMUSG00000088659
ENSMUSG00000088663
ENSMUSG00000088671
ENSMUSG00000088682
ENSMUSG00000088683
ENSMUSG00000088689
ENSMUSG00000088699
ENSMUSG00000088704
ENSMUSG00000088715
ENSMUSG00000088775
ENSMUSG00000088775
ENSMUSG00000088782
ENSMUSG00000088792
ENSMUSG00000088822
ENSMUSG00000088842
ENSMUSG00000088850
ENSMUSG00000088851
ENSMUSG00000088861
ENSMUSG00000088868
ENSMUSG00000088880
ENSMUSG00000088904
ENSMUSG00000088915
ENSMUSG00000088950
ENSMUSG00000088971
ENSMUSG00000089004
ENSMUSG00000089049
ENSMUSG00000089049
ENSMUSG00000089051
ENSMUSG00000089051
ENSMUSG00000089088
ENSMUSG00000089115
ENSMUSG00000089125
ENSMUSG00000089128
ENSMUSG00000089128
ENSMUSG00000089132
ENSMUSG00000089149
ENSMUSG00000089158
ENSMUSG00000089199
ENSMUSG00000089214
ENSMUSG00000089219
ENSMUSG00000089252
ENSMUSG00000089260
ENSMUSG00000089263
ENSMUSG00000089264
ENSMUSG00000089331
ENSMUSG00000089336
ENSMUSG00000089348
ENSMUSG00000089372
ENSMUSG00000089373
ENSMUSG00000089377
ENSMUSG00000089391
ENSMUSG00000089394
ENSMUSG00000089413
ENSMUSG00000089441
ENSMUSG00000089442
ENSMUSG00000089451
ENSMUSG00000089455
ENSMUSG00000089475
ENSMUSG00000089480
ENSMUSG00000089506
ENSMUSG00000089558
ENSMUSG00000089609
ENSMUSG00000089613
ENSMUSG00000089630
ENSMUSG00000089639
ENSMUSG00000089726
ENSMUSG00000089761
ENSMUSG00000089761
ENSMUSG00000089797
ENSMUSG00000089807
ENSMUSG00000089811
ENSMUSG00000089834
ENSMUSG00000089849
ENSMUSG00000089885
ENSMUSG00000089891
ENSMUSG00000089907
ENSMUSG00000089908
ENSMUSG00000089941
ENSMUSG00000089975
ENSMUSG00000090104
ENSMUSG00000090104
ENSMUSG00000090120
ENSMUSG00000090124
ENSMUSG00000090124
ENSMUSG00000090124
ENSMUSG00000090124
ENSMUSG00000090124
ENSMUSG00000090128
ENSMUSG00000090206
ENSMUSG00000090224
ENSMUSG00000090224
ENSMUSG00000090236
ENSMUSG00000090257
ENSMUSG00000090326
ENSMUSG00000090439
ENSMUSG00000090461
ENSMUSG00000090655
ENSMUSG00000090674
ENSMUSG00000090732
ENSMUSG00000090891
ENSMUSG00000090957
ENSMUSG00000090990
ENSMUSG00000091039
ENSMUSG00000091091
ENSMUSG00000091160
ENSMUSG00000091206
ENSMUSG00000091212
ENSMUSG00000091412
ENSMUSG00000091415
ENSMUSG00000091430
ENSMUSG00000091438
ENSMUSG00000091442
ENSMUSG00000091498
ENSMUSG00000091509
ENSMUSG00000091519
ENSMUSG00000091549
ENSMUSG00000091601
ENSMUSG00000091620
ENSMUSG00000091669
ENSMUSG00000091815
ENSMUSG00000091815
ENSMUSG00000091844
ENSMUSG00000091967
ENSMUSG00000091983
ENSMUSG00000092035
ENSMUSG00000092118
ENSMUSG00000092187
ENSMUSG00000092256
ENSMUSG00000092339
ENSMUSG00000092341
ENSMUSG00000092373
ENSMUSG00000092397
ENSMUSG00000092438
ENSMUSG00000092499
ENSMUSG00000092504
ENSMUSG00000092540
ENSMUSG00000092577
ENSMUSG00000092647
ENSMUSG00000092647
ENSMUSG00000092647
ENSMUSG00000092650
ENSMUSG00000092656
ENSMUSG00000092656
ENSMUSG00000092705
ENSMUSG00000092705
ENSMUSG00000092713
ENSMUSG00000092713
ENSMUSG00000092758
ENSMUSG00000092760
ENSMUSG00000092770
ENSMUSG00000092787
ENSMUSG00000092853
ENSMUSG00000092856
ENSMUSG00000092887
ENSMUSG00000092887
ENSMUSG00000092906
[truncated: 1,231 more rows]

## Sheet: S.Table4
S.Table4. Enriched HIF-1 pathway genes in Th17 cells under hypoxic versus normoxic conditions from ATAC-seq analysis.
ENSMUSG00000110549
ENSMUSG00000087700
ENSMUSG00000112315
ENSMUSG00000057897
ENSMUSG00000098012
ENSMUSG00000098035
ENSMUSG00000104290
ENSMUSG00000095168
ENSMUSG0000008197
ENSMUSG00000110562
ENSMUSG00000097711
ENSMUSG00000098099
ENSMUSG00000098056
ENSMUSG00000023802
ENSMUSG00000109584
ENSMUSG00000082970
ENSMUSG00000105854
ENSMUSG00000098232
ENSMUSG00000080994
ENSMUSG00000027947
ENSMUSG00000078965
ENSMUSG00000027665
ENSMUSG00000098228
ENSMUSG00000098091
ENSMUSG00000083094
ENSMUSG00000099294
ENSMUSG00000107727
ENSMUSG00000089885
ENSMUSG00000098935
ENSMUSG00000114454
ENSMUSG00000098227
ENSMUSG00000097989
ENSMUSG00000098102
ENSMUSG00000082205
ENSMUSG00000083450
ENSMUSG00000083439
ENSMUSG00000098028
ENSMUSG00000098001
ENSMUSG00000105452
ENSMUSG00000110280
ENSMUSG00000097938
ENSMUSG00000097939
ENSMUSG00000032462
ENSMUSG00000039936
ENSMUSG00000098165
ENSMUSG00000098167
ENSMUSG00000098169
ENSMUSG00000108257
ENSMUSG00000112428
ENSMUSG00000085505
ENSMUSG00000083920
ENSMUSG00000112341
ENSMUSG00000115162
ENSMUSG00000098143
ENSMUSG00000098105
ENSMUSG00000083486
ENSMUSG00000004040
ENSMUSG00000028163
ENSMUSG00000081250
ENSMUSG00000035804
ENSMUSG00000035105
ENSMUSG00000022965
ENSMUSG00000050900
ENSMUSG00000112974
ENSMUSG00000083334
ENSMUSG00000111388
ENSMUSG00000037411
ENSMUSG00000097975

## Sheet: S.Table5
S.Table5. Treg Hy vs Nor _up pathways in ATAC
Term	Count	%	PValue	Genes	Fold Enrichment	FDR
mmu05200:Pathways in cancer	81	6.53753	1.92768e-14	RB1, GSK3B, CDKN1B, LAMC3, PTEN, LAMC1, ETS1, IGF1R, RASSF1, FRAT2, CASP8, HEY1, CDH1, AKT3, POLK, PIM2, JAK2, JAK3, APPL1, NCOA1, IFNAR2, RALBP1, APAF1, DAPK1, IFNGR1, IFNGR2, F2R, ARNT, AXIN2, AR, TRAF6, KIT, SOS1, IL6ST, SOS2, BIRC2, LAMA5, NOTCH1, ROCK1, GSTP2, MAX, ROCK2, EPAS1, CUL2, IL4RA, LRP5, CXCR4, CBL, STK4, HIF1A, LRP6, GNA13, MAPK9, GNG3, BCL2L11, GNG2, ABL1, PLCG1, RALGDS, CAMK2G, …	2.48516	4.35656e-12
mmu04140:Autophagy - animal	33	2.66344	2.66814e-09	MTMR3, PTEN, ITPR1, IRS2, HIF1A, C9ORF72, IGF1R, MAPK9, RB1CC1, AKT3, EPG5, VPS39, SH3GLB1, DAPK1, PRKCD, ATG9A, EIF2AK3, WIPI1, CFLAR, EIF2AK4, ATG14, ATG13, TRAF6, RRAGD, NBR1, BCL2, PLEKHM1, ULK1, PIK3C3, ATG4A, BIRC6, SQSTM1, ATG2B	3.32236	3.015e-07
mmu04012:ErbB signaling pathway	19	1.53349	1.54439e-06	STAT5A, STAT5B, GSK3B, JUN, CDKN1B, SRC, CBLB, BRAF, CBL, MAPK9, PAK1, AKT3, ABL1, NCK2, ABL2, PLCG1, SOS1, CAMK2G, SOS2	3.80297	0.000116344
mmu05145:Toxoplasmosis	21	1.69492	5.28234e-06	LAMA5, IFNGR1, TGFB3, LAMC3, IFNGR2, STAT3, IRGM2, IRGM1, LAMC1, PIK3CG, PIK3R5, MAPK9, CASP8, TRAF6, AKT3, BCL2, IGTP, TAB2, JAK2, BIRC2, HSPA1B	3.23923	0.000298452
mmu04722:Neurotrophin signaling pathway	22	1.77563	7.69055e-06	MAP3K3, GSK3B, JUN, MAP3K1, MAGED1, KIDINS220, PRKCD, FRS2, BRAF, FOXO3, MAPK9, IRAK2, CAMK4, TRAF6, AKT3, BCL2, ABL1, PLCG1, SOS1, CAMK2G, SOS2, SH2B1	3.05694	0.000347613
mmu04068:FoxO signaling pathway	23	1.85634	9.23652e-06	PRKAB2, SMAD4, CREBBP, CDKN1B, GADD45A, TGFB3, INSR, STAT3, PTEN, IRS2, BRAF, FOXO3, FBXO32, STK4, IGF1R, RBL2, MAPK9, BCL2L11, CCNG2, AKT3, IL7R, SOS1, SOS2	2.92956	0.000347909
mmu05132:Salmonella infection	34	2.74415	1.41711e-05	CYFIP2, DYNC1I2, RAB5B, ROCK2, DCTN4, WASL, PIK3C2A, KLC1, PIK3CG, FYCO1, MAPK9, PAK1, CASP8, ACTR1B, AKT3, KPNA4, NCKAP1L, VPS39, KPNA1, JUN, DYNLT3, SNX18, PTPRC, TRAF6, BCL2, PLEKHM1, PIK3C3, TAB2, PKN1, ACBD3, RAB5A, BIRC2, EXOC2, PFN2	2.26844	0.000457525
mmu05223:Non-small cell lung cancer	16	1.29136	1.64423e-05	STAT5A, RB1, STAT5B, GADD45A, STAT3, BRAF, FOXO3, STK4, RASSF1, CDK6, AKT3, POLK, PLCG1, SOS1, JAK3, SOS2	3.73626	0.000464496
mmu04520:Adherens junction	18	1.45278	2.42463e-05	SMAD4, CREBBP, ROCK1, SMURF2, ROCK2, SRC, INSR, CSNK2A2, PTPRJ, IQGAP1, WASL, IGF1R, AFDN, CDH1, KRIT1, WASF2, VCL, FGFR1	3.28953	0.000608852
mmu05220:Chronic myeloid leukemia	16	1.29136	3.241e-05	STAT5A, RB1, STAT5B, SMAD4, CDKN1B, GADD45A, TGFB3, BRAF, GAB2, CBL, CDK6, AKT3, ABL1, POLK, SOS1, SOS2	3.53961	0.000732466
mmu05162:Measles	23	1.85634	4.19923e-05	IFNAR2, STAT5A, STAT5B, GSK3B, JUN, CDKN1B, APAF1, CSNK2A2, STAT3, EIF2AK3, TNFAIP3, CBLB, EIF2AK4, MAPK9, CASP8, CDK6, TRAF6, AKT3, CD28, BCL2, TAB2, JAK3, HSPA1B	2.66691	0.000808644
mmu04070:Phosphatidylinositol signaling system	18	1.45278	4.29368e-05	DGKG, PI4K2B, DGKE, MTMR3, PTEN, ITPR1, PIK3C2A, MTMR6, ITPKB, INPP4A, INPP5A, SYNJ1, PIP5K1A, PIK3C3, PLCG1, IP6K1, DGKH, CDS2	3.15247	0.000808644
mmu05211:Renal cell carcinoma	15	1.21065	5.07033e-05	CREBBP, JUN, TGFB3, EPAS1, CUL2, ARNT, BRAF, HIF1A, ETS1, VEGFA, FLCN, PAK1, AKT3, SOS1, SOS2	3.60282	0.000881458
mmu01521:EGFR tyrosine kinase inhibitor resistance	16	1.29136	6.07155e-05	GSK3B, SRC, STAT3, PTEN, BRAF, FOXO3, IGF1R, VEGFA, BCL2L11, AKT3, BCL2, NF1, PLCG1, JAK2, SOS1, SOS2	3.36263	0.000917907
mmu04014:Ras signaling pathway	31	2.50202	6.0923e-05	RAB5B, STK4, ETS1, ETS2, IGF1R, MAPK9, RASSF1, PAK1, GNG3, GNG2, AKT3, ABL1, ABL2, PLCG1, RALGDS, RALBP1, INSR, RALGAPA2, GAB2, GNG12, VEGFA, AFDN, KIT, NF1, GNB4, GNB5, SOS1, RAB5A, SOS2, EXOC2, FGFR1	2.20851	0.000917907
mmu04062:Chemokine signaling pathway	27	2.17918	7.09559e-05	GSK3B, ROCK1, ROCK2, SRC, CXCR4, FOXO3, PIK3CG, PIK3R5, PREX1, PAK1, GNG3, GNG2, AKT3, CCR7, PLCG1, JAK2, JAK3, STAT5B, PRKCD, STAT3, BRAF, GNG12, GNAQ, GNB4, GNB5, SOS1, SOS2	2.3521	0.00100225
mmu04917:Prolactin signaling pathway	15	1.21065	9.60292e-05	STAT5A, STAT5B, GSK3B, CISH, SRC, STAT3, FOXO3, MAPK9, SOCS3, IRF1, AKT3, JAK2, SOS1, SOS2, SOCS7	3.40807	0.00127662
mmu05167:Kaposi sarcoma-associated herpesvirus infection	29	2.3406	0.000132129	RB1, GSK3B, SRC, ITPR1, HIF1A, PIK3CG, PIK3R5, ICAM1, PREX1, MAPK9, GNG3, CASP8, GNG2, AKT3, PLCG1, JAK2, IFNAR2, JUN, CREBBP, IFNGR1, STAT3, ATG14, GNG12, VEGFA, CDK6, GNB4, PIK3C3, GNB5, IL6ST	2.18646	0.00158321
mmu04151:PI3K-Akt signaling pathway	41	3.30912	0.000133101	LAMA5, GSK3B, CRTC2, PHLPP1, CDKN1B, LAMC3, ITGB3, PTEN, IL4RA, LAMC1, FOXO3, PIK3CG, IGF1R, THBS3, PIK3R5, GNG3, BCL2L11, GNG2, CREB3L2, AKT3, JAK2, JAK3, IFNAR2, INSR, F2R, PPP2R3A, GNG12, VEGFA, RBL2, CDK6, KIT, BCL2, GNB4, PKN2, PKN1, GNB5, IL7R, PIK3AP1, SOS1, SOS2, FGFR1	1.87831	0.00158321
mmu04928:Parathyroid hormone synthesis, secretion and action	19	1.53349	0.000153934	MEF2A, VDR, PDE4D, STK39, LRP5, ITPR1, BRAF, RUNX2, LRP6, GNA13, NR4A2, AKAP13, WNK1, GNAQ, CREB3L2, BCL2, PDE4B, MEF2D, FGFR1	2.75388	0.00173946
mmu03083:Polycomb repressive complex	16	1.29136	0.000163764	CREBBP, L3MBTL3, CBX4, MAX, PCGF5, SFMBT2, PCGF3, FOXK1, PHC3, YY1, AEBP2, JARID2, BCORL1, FBRS, OGT, EZH1	3.09207	0.00176242
mmu05210:Colorectal cancer	16	1.29136	0.000186843	GSK3B, SMAD4, JUN, GADD45A, TGFB3, BRAF, AXIN2, MAPK9, BCL2L11, AKT3, BCL2, POLK, SOS1, RALGDS, SOS2, APPL1	3.05694	0.00183593
mmu04658:Th1 and Th2 cell differentiation	16	1.29136	0.000186843	STAT5A, STAT5B, JUN, NOTCH1, IFNGR1, IFNGR2, IL4RA, RBPJ, RUNX3, MAPK9, CD4, PLCG1, MAML3, JAK2, JAK3, IL12RB2	3.05694	0.00183593
mmu05161:Hepatitis B	23	1.85634	0.000267443	STAT5A, RB1, STAT5B, SMAD4, CREBBP, JUN, MAP3K1, APAF1, SRC, TGFB3, STAT3, BRAF, MAPK9, CASP8, TRAF6, CREB3L2, AKT3, BCL2, TAB2, JAK2, SOS1, JAK3, SOS2	2.35794	0.00250571
mmu04137:Mitophagy - animal	17	1.37207	0.000277181	USP8, RAB5B, JUN, SMURF2, SRC, ATG9A, CSNK2A2, EIF2AK3, FOXO3, HIF1A, MAPK9, NBR1, ULK1, ARIH1, RAB5A, SQSTM1, TBC1D15	2.82994	0.00250571
mmu04510:Focal adhesion	26	2.09847	0.000373297	LAMA5, GSK3B, ROCK1, ROCK2, SRC, LAMC3, ITGB3, PTEN, LAMC1, ARHGAP5, IGF1R, THBS3, MAPK9, PAK1, AKT3, PIP5K1A, JUN, PPP1R12A, EMP1, BRAF, VEGFA, BCL2, SOS1, SOS2, BIRC2, VCL	2.16407	0.00324481
mmu04010:MAPK signaling pathway	34	2.74415	0.000405789	MAX, STK4, DUSP16, IGF1R, MAPK9, PAK1, DUSP10, AKT3, MAP4K3, MAP4K4, MAP3K2, MAP3K3, MAP4K2, JUN, MAP3K1, GADD45A, TGFB3, INSR, BRAF, DUSP8, GNG12, VEGFA, PPM1A, CACNB4, TAOK1, TRAF6, KIT, TAOK2, NF1, TAB2, SOS1, SOS2, HSPA1B, FGFR1	1.91186	0.00336048
mmu05224:Breast cancer	21	1.69492	0.000416343	NCOA1, RB1, GSK3B, JUN, NOTCH1, GADD45A, PTEN, LRP5, BRAF, AXIN2, IGF1R, LRP6, FRAT2, CDK6, HEY1, KIT, AKT3, POLK, SOS1, SOS2, FGFR1	2.40188	0.00336048
mmu04659:Th17 cell differentiation	17	1.37207	0.000435298	STAT5A, STAT5B, SMAD4, JUN, IFNGR1, IFNGR2, STAT3, IL4RA, RORA, AHR, HIF1A, MAPK9, CD4, PLCG1, IL6ST, JAK2, JAK3	2.72213	0.00339232
mmu05212:Pancreatic cancer	14	1.12994	0.000477623	RB1, SMAD4, RALBP1, GADD45A, TGFB3, STAT3, BRAF, VEGFA, MAPK9, CDK6, AKT3, POLK, RALGDS, ARHGEF6	3.09716	0.0035981
mmu04371:Apelin signaling pathway	20	1.61421	0.000542781	MEF2A, HDAC4, PRKAB2, SMAD4, PDE3B, ITPR1, GNG12, PIK3CG, PIK3R5, GNA13, GNG3, GNG2, CDH1, CAMK4, GNAQ, AKT3, GNB4, PIK3C3, GNB5, MEF2D	2.41916	0.00395705
mmu04810:Regulation of actin cytoskeleton	28	2.25989	0.000592777	CYFIP2, ROCK1, ROCK2, SRC, ITGB3, CXCR4, WASL, IQGAP1, GNA13, FGD3, PAK1, AKT3, PIP5K1A, NCKAP1L, WASF2, PPP1R12A, F2R, BRAF, SSH2, GNG12, SSH3, SSH1, SOS1, SOS2, VCL, PFN2, FGFR1, ARHGEF6	2.02917	0.00418649
mmu04710:Circadian rhythm	9	0.726392	0.000674359	PER1, PRKAB2, PER3, NFIL3, BHLHE40, NR1D2, RORA, CSNK1D, NPAS2	4.45054	0.00461834
mmu05215:Prostate cancer	16	1.29136	0.000771604	RB1, GSK3B, CREBBP, CDKN1B, GSTP2, PTEN, BRAF, IGF1R, AR, ZEB1, CREB3L2, AKT3, BCL2, SOS1, SOS2, FGFR1	2.6901	0.0051289
mmu00562:Inositol phosphate metabolism	13	1.04923	0.000991796	PI4K2B, MTMR3, PTEN, PIK3C2A, PIK3CG, MTMR6, ITPKB, INPP4A, INPP5A, SYNJ1, PIP5K1A, PIK3C3, PLCG1	3.03571	0.00640417
mmu05135:Yersinia infection	19	1.53349	0.0011041	GSK3B, GIT2, JUN, ROCK1, ROCK2, SRC, WIPF2, WASL, MAPK9, CD4, TRAF6, GNAQ, AKT3, PIP5K1A, TAB2, PKN2, PLCG1, PKN1, WASF2	2.3489	0.0069313
mmu05222:Small cell lung cancer	15	1.21065	0.00122783	RB1, LAMA5, CDKN1B, APAF1, MAX, GADD45A, LAMC3, PTEN, LAMC1, CDK6, TRAF6, AKT3, BCL2, POLK, BIRC2	2.68295	0.00749971
mmu05214:Glioma	13	1.04923	0.00127137	RB1, GADD45A, PTEN, BRAF, IGF1R, CDK6, CAMK4, AKT3, POLK, PLCG1, SOS1, CAMK2G, SOS2	2.95366	0.00756133
mmu04144:Endocytosis	30	2.42131	0.00138174	RAB5B, SRC, WIPF2, VPS4B, CXCR4, NEDD4L, CBLB, ASAP1, WASL, VPS26B, CBL, RAB22A, IGF1R, PIP5K1A, SH3GLB1, ARFGEF1, USP8, GIT2, PDCD6IP, SMURF2, IST1, ARAP2, VPS37B, ITCH, ZFYVE16, NEDD4, TRAF6, RUFY2, RAB5A, HSPA1B	1.86813	0.00800699
mmu04935:Growth hormone synthesis, secretion and action	17	1.37207	0.00144662	STAT5A, STAT5B, GSK3B, CREBBP, MAP3K1, STAT3, ITPR1, IRS2, MAPK9, SOCS3, GNAQ, CREB3L2, AKT3, PLCG1, JAK2, SOS1, SOS2	2.44294	0.00817338
mmu04120:Ubiquitin mediated proteolysis	20	1.61421	0.00189032	CUL7, MAP3K1, UBE2B, SMURF2, CUL2, NEDD4L, CBLB, CBL, PIAS2, SOCS3, ITCH, HERC3, NEDD4, TRAF6, UBR5, CDC27, UBE2O, BIRC6, BIRC2, CUL4B	2.18353	0.0103951
mmu05235:PD-L1 expression and PD-1 checkpoint pathway in cancer	14	1.12994	0.00195538	MAP3K3, JUN, IFNGR1, IFNGR2, CSNK2A2, STAT3, PTEN, HIF1A, CD4, TRAF6, AKT3, CD28, PLCG1, JAK2	2.67482	0.0103951
mmu05213:Endometrial cancer	11	0.887813	0.00197783	GSK3B, CDH1, GADD45A, AKT3, PTEN, BRAF, AXIN2, POLK, FOXO3, SOS1, SOS2	3.1887	0.0103951
mmu04931:Insulin resistance	16	1.29136	0.00207136	MLXIP, GSK3B, PRKAB2, CRTC2, INSR, PRKCD, STAT3, GFPT1, PTEN, IRS2, MAPK9, SOCS3, PPP1R3B, CREB3L2, AKT3, OGT	2.44555	0.0106393
mmu04211:Longevity regulating pathway	14	1.12994	0.00240143	PRKAB2, INSR, IRS2, ADIPOR1, FOXO3, ATG13, IGF1R, SESN3, RB1CC1, CAMK4, CREB3L2, AKT3, ULK1, APPL1	2.61538	0.0120605
mmu04933:AGE-RAGE signaling pathway in diabetic complications	15	1.21065	0.00246802	STAT5A, STAT5B, SMAD4, JUN, CDKN1B, TGFB3, PRKCD, STAT3, VEGFA, ICAM1, MAPK9, AKT3, BCL2, PLCG1, JAK2	2.497	0.0121255
mmu04630:JAK-STAT signaling pathway	21	1.69492	0.0027609	IFNAR2, STAT5A, STAT5B, CREBBP, CISH, IFNGR1, IFNGR2, STAT3, IL4RA, PIAS2, SOCS3, AKT3, BCL2, IL6ST, JAK2, IL7R, SOS1, JAK3, SOS2, SOCS7, IL12RB2	2.06477	0.0131515
mmu04380:Osteoclast differentiation	18	1.45278	0.00279323	IFNAR2, JUN, IFNGR1, ITGB3, IFNGR2, ITPR1, ATP2A1, TMEM64, GAB2, FOSL2, CYLD, MAPK9, SOCS3, CAMK4, TRAF6, AKT3, TAB2, SQSTM1	2.22527	0.0131515
mmu03250:Viral life cycle - HIV-1	11	0.887813	0.00329398	KAT2B, CREBBP, CD4, PDCD6IP, CCNT1, VPS4B, CXCR4, MLLT3, SAMHD1, ELL2, AFF4	2.98298	0.0151927
mmu04141:Protein processing in endoplasmic reticulum	21	1.69492	0.00361241	EDEM3, MBTPS1, SEC24B, SEC23A, SEC24A, EDEM1, SSR3, HSPA4L, SEL1L, EIF2AK3, MAN1A, MAPK9, DNAJC5, BCL2, UBXN4, SEC24D, ATF6, HSPA1B, NFE2L2, SEC31A, TXNDC5	2.01758	0.0158482
mmu05225:Hepatocellular carcinoma	21	1.69492	0.00361241	RB1, GSK3B, SMAD4, GADD45A, TGFB3, GSTP2, PTEN, LRP5, BRAF, AXIN2, SMARCA2, IGF1R, LRP6, FRAT2, CDK6, AKT3, POLK, PLCG1, SOS1, SOS2, NFE2L2	2.01758	0.0158482
mmu04330:Notch signaling pathway	11	0.887813	0.00371288	KAT2B, CREBBP, NCSTN, ITCH, NOTCH1, ATXN1, DTX3L, HEY1, CIR1, MAML3, RBPJ	2.93563	0.0158482
mmu04910:Insulin signaling pathway	18	1.45278	0.00378673	GSK3B, PRKAB2, INSR, PDE3B, CBLB, IRS2, BRAF, CBL, MAPK9, SOCS3, INPP5A, PPP1R3B, PHKG2, AKT3, TRIP10, SOS1, SOS2, RHOQ	2.16169	0.0158482
mmu04550:Signaling pathways regulating pluripotency of stem cells	18	1.45278	0.00378673	GSK3B, SMAD4, SETDB1, PCGF5, STAT3, PCGF3, AXIN2, KLF4, ACVR2A, IGF1R, AKT3, IL6ST, JAK2, JARID2, SKIL, JAK3, FGFR1, BMPR1A	2.16169	0.0158482
mmu05017:Spinocerebellar ataxia	18	1.45278	0.00407607	ITPR1, ATP2A1, RORA, WIPI1, ATG14, RBPJ, ATG13, ATXN2L, MAPK9, ATXN2, ATXN1, RB1CC1, GNAQ, AKT3, ULK1, PIK3C3, CIC, ATG2B	2.14636	0.0167489
mmu04392:Hippo signaling pathway - multiple species	7	0.564972	0.00432446	MOB1B, LATS1, RASSF1, PAK1, NF2, TEAD1, SAV1	4.35896	0.0174523
mmu05169:Epstein-Barr virus infection	25	2.01776	0.00445762	RB1, CDKN1B, TNFAIP3, RBPJ, ICAM1, MAPK9, CASP8, BCL2L11, AKT3, CIR1, POLK, JAK3, IFNAR2, ENTPD1, JUN, APAF1, GADD45A, STAT3, RUNX3, CDK6, NEDD4, TRAF6, BCL2, TAB2, CD44	1.84355	0.0174904
mmu04115:p53 signaling pathway	12	0.968523	0.00448869	CASP8, CDK6, SESN3, APAF1, GADD45A, CCNG2, PERP, CCNG1, PTEN, BCL2, MDM4, ATR	2.6901	0.0174904
mmu04919:Thyroid hormone signaling pathway	16	1.29136	0.0048297	NCOA1, GSK3B, CREBBP, NOTCH1, THRA, SRC, ITGB3, ATP2A1, HIF1A, MED12L, MED13L, MED12, KAT2B, NCOR1, AKT3, PLCG1	2.24175	0.0185002
mmu05231:Choline metabolism in cancer	14	1.12994	0.00509427	DGKG, DGKE, JUN, GPCPD1, HIF1A, MAPK9, AKT3, PIP5K1A, PLCG1, SOS1, RALGDS, SOS2, WASF2, DGKH	2.40188	0.0191884
mmu04110:Cell cycle	19	1.53349	0.00542369	RB1, GSK3B, SMAD4, CREBBP, CDKN1B, GADD45A, TGFB3, ATRX, WAPL, RBL2, ORC4, NIPBL, STAG2, CDK6, TFDP2, ORC3, CDC27, ABL1, ATR	2.03471	0.0200943
mmu04660:T cell receptor signaling pathway	16	1.29136	0.00563763	GSK3B, JUN, CBLB, PPP2R3A, MALT1, MAPK9, PAK1, CD4, PTPRC, AKT3, CD28, NCK2, PLCG1, SOS1, ICOS, SOS2	2.205	0.0205501
mmu04150:mTOR signaling pathway	19	1.53349	0.00579399	GSK3B, WDR59, STRADB, INSR, PTEN, LRP5, SLC3A2, BRAF, IGF1R, LRP6, FLCN, AKT3, RRAGD, ULK1, RICTOR, FNIP1, LPIN1, SOS1, SOS2	2.02183	0.0207848
mmu04725:Cholinergic synapse	15	1.21065	0.00687853	ITPR1, GNG12, PIK3CG, PIK3R5, GNG3, GNG2, CAMK4, GNAQ, CREB3L2, AKT3, GNB4, BCL2, GNB5, JAK2, CAMK2G	2.23183	0.0242898
mmu04066:HIF-1 signaling pathway	15	1.21065	0.00863262	CREBBP, CDKN1B, IFNGR1, IFNGR2, INSR, CUL2, STAT3, ARNT, HIF1A, IGF1R, VEGFA, AKT3, BCL2, PLCG1, CAMK2G	2.17411	0.0297301
mmu01522:Endocrine resistance	13	1.04923	0.00868224	RB1, JUN, CDKN1B, NOTCH1, SRC, BRAF, IGF1R, MAPK9, NCOR1, AKT3, BCL2, SOS1, SOS2	2.35023	0.0297301
mmu05205:Proteoglycans in cancer	22	1.77563	0.00961965	PPP1R12A, ROCK1, ROCK2, SRC, ITGB3, STAT3, ITPR1, FRS2, BRAF, IQGAP1, CBL, HIF1A, IGF1R, VEGFA, PAK1, AKT3, PLCG1, SOS1, CAMK2G, SOS2, CD44, FGFR1	1.81318	0.0322161
mmu05417:Lipid and atherosclerosis	23	1.85634	0.00969333	GSK3B, JUN, POU2F1, APAF1, ROCK2, SRC, STAT3, EIF2AK3, ITPR1, MIB1, ICAM1, MAPK9, CASP8, TRAF6, AKT3, BCL2, TAB2, PLCG1, JAK2, CAMK2G, ATF6, HSPA1B, NFE2L2	1.78204	0.0322161
mmu04215:Apoptosis - multiple species	7	0.564972	0.0102945	MAPK9, CASP8, BCL2L11, APAF1, BCL2, BIRC6, BIRC2	3.67788	0.0335927
mmu05152:Tuberculosis	20	1.61421	0.0104048	RAB5B, CREBBP, APAF1, VDR, SRC, IFNGR1, TGFB3, IFNGR2, CEBPG, MALT1, MAPK9, CASP8, IRAK2, TRAF6, AKT3, BCL2, PIK3C3, JAK2, CAMK2G, RAB5A	1.86813	0.0335927
mmu04350:TGF-beta signaling pathway	14	1.12994	0.0131749	TGIF1, SMAD4, CREBBP, ROCK1, SMURF2, TGFB3, FST, ACVR2A, SMAD7, ZFYVE16, NCOR1, BAMBI, SKIL, BMPR1A	2.13986	0.041937
mmu04022:cGMP-PKG signaling pathway	19	1.53349	0.0135041	MEF2A, PPP1R12A, ROCK1, ROCK2, INSR, PDE3B, ATP2B4, ITPR1, ATP2A1, IRS2, ATP2B1, PIK3CG, PIK3R5, GNA13, RGS2, GNAQ, CREB3L2, AKT3, MEF2D	1.85727	0.0423878
mmu04024:cAMP signaling pathway	23	1.85634	0.0137246	CREBBP, GABBR1, JUN, PPP1R12A, ROCK1, ROCK2, PDE4D, F2R, PDE3B, ATP2B4, ATP2A1, BRAF, ATP2B1, AFDN, MAPK9, PAK1, ACOX1, CAMK4, CREB3L2, AKT3, PDE4B, CAMK2G, RAPGEF4	1.72635	0.0424898
mmu04072:Phospholipase D signaling pathway	17	1.37207	0.0153281	DGKG, DGKE, INSR, F2R, GAB2, PIK3CG, PIK3R5, GNA13, KIT, AKT3, PIP5K1A, PLCG1, SOS1, RALGDS, SOS2, RAPGEF4, DGKH	1.91828	0.0468128
mmu05226:Gastric cancer	17	1.37207	0.016252	RB1, GSK3B, SMAD4, CDKN1B, GADD45A, TGFB3, LRP5, BRAF, AXIN2, LRP6, FRAT2, CDH1, AKT3, BCL2, POLK, SOS1, SOS2	1.90549	0.0489728

## Sheet: S.Table6
S.Table6. Treg Hy vs Nor _down parthways in ATAC
Term	Count	%	PValue	Genes	Fold Enrichment	FDR
Prion disease	69	5.14541	8.39927e-24	MT-ND6, MT-ND4L, MT-ND4, COX7B, NDUFA13, MT-ND5, NDUFA11, MT-CO1, NDUFA12, COX4I1, NCF4, NDUFA10, MT-ND2, TNF, MT-ND3, MT-ND1, MT-ATP6, TUBA1C, TUBA1B, NDUFC2, CYBA, NDUFC1, SDHB, TUBA4A, PSMA3, NDUFS8, NDUFS7, NDUFS6, NDUFS5, UQCRC1, MT-CO2, MT-CO3, NDUFB9, NDUFB7, UQCRB, PSMD13, NDUFB5, UQCR11, UQCR10, COX5B, PSMA7, PSMB6, PSMB4, PSMB5, PSMB3, CCL5, NCAM1, CYC1, NDUFV1, NDUFA8, EGR1, HSPA8, NDU…	3.99382	2.50298e-21
Amyotrophic lateral sclerosis	79	5.89113	6.88368e-22	MT-ND6, MT-ND4L, MT-ND4, COX7B, NDUFA13, MT-ND5, NDUFA11, MT-CO1, NDUFA12, COX4I1, NDUFA10, MT-ND2, TNF, MT-ND3, ACTB, MT-ND1, MT-ATP6, TUBA1C, TUBA1B, CASP1, NEFH, NDC1, NDUFC2, NDUFC1, SDHB, TUBA4A, DNAH7B, PSMA3, NDUFS8, NDUFS7, NDUFS6, NDUFS5, UQCRC1, SRSF3, MT-CO2, MT-CO3, PFN1, SRSF7, NDUFB9, GRIA2, TOMM40, NDUFB7, UQCRB, PSMD13, NDUFB5, UQCR11, UQCR10, COX5B, PSMA7, PSMB6, PSMB4, PSMB5, NU…	3.32888	1.02567e-19
Thermogenesis	61	4.54884	2.21703e-21	MT-ND6, MT-ND4L, MT-ND4, COX7B, NDUFA13, MT-ND5, SMARCB1, NDUFA11, MT-CO1, NDUFA12, COX4I1, NDUFA10, PRKAG1, MT-ND2, MT-ND3, ACTB, MT-ND1, MT-ATP6, RPS6KA1, HRAS, NDUFC2, ACSL5, NDUFC1, SDHB, NDUFS8, NDUFS7, NDUFS6, NDUFS5, UQCRC1, MT-CO2, PPARG, PLIN1, MT-CO3, NDUFB9, NDUFB7, UQCRB, NDUFB5, UQCR11, UQCR10, COX5B, CYC1, NDUFV1, NDUFA8, COA3, NDUFA5, NDUFA4, NDUFA2, NDUFA1, COX6C, MAPK12, MT-ATP8,…	4.05	1.87285e-19
Huntington disease	70	5.21999	2.51389e-21	MT-ND6, MT-ND4L, MT-ND4, COX7B, NDUFA13, MT-ND5, NDUFA11, MT-CO1, NDUFA12, COX4I1, NDUFA10, CLTB, MT-ND2, MT-ND3, MT-ND1, MT-ATP6, TUBA1C, TUBA1B, NDUFC2, NDUFC1, SDHB, TUBA4A, DNAH7B, PSMA3, NDUFS8, NDUFS7, NDUFS6, NDUFS5, UQCRC1, MT-CO2, PPARG, MT-CO3, NDUFB9, GRIA2, NDUFB7, UQCRB, PSMD13, HDAC1, NDUFB5, UQCR11, UQCR10, COX5B, PSMA7, PSMB6, PSMB4, PSMB5, PSMB3, AP2S1, POLR2F, CYC1, POLR2I, POLR…	3.59128	1.87285e-19
Parkinson disease	64	4.77256	3.68912e-20	MT-ND6, MT-ND4L, MT-ND4, COX7B, NDUFA13, MT-ND5, NDUFA11, MT-CO1, NDUFA12, COX4I1, NDUFA10, MT-ND2, MT-ND3, UBE2L3, MT-ND1, MT-ATP6, TUBA1C, TUBA1B, SLC39A5, NDUFC2, NDUFC1, SDHB, TUBA4A, PSMA3, NDUFS8, NDUFS7, NDUFS6, NDUFS5, UQCRC1, MT-CO2, MT-CO3, NDUFB9, NDUFB7, UQCRB, PSMD13, NDUFB5, UQCR11, UQCR10, COX5B, PSMA7, PSMB6, PSMB4, PSMB5, PSMB3, CYC1, NDUFV1, NDUFA8, TRAP1, NDUFA5, NDUFA4, NDUFA2…	3.69089	2.19871e-18
Oxidative phosphorylation	45	3.3557	7.62082e-20	MT-ND6, NDUFB9, MT-ND4L, COX7B, NDUFA13, MT-ND4, NDUFB7, MT-ND5, UQCRB, NDUFA11, MT-CO1, NDUFA12, NDUFB5, COX4I1, NDUFA10, UQCR11, UQCR10, MT-ND2, COX5B, MT-ND3, MT-ND1, MT-ATP6, CYC1, NDUFV1, NDUFA8, NDUFA5, NDUFA4, NDUFA2, NDUFA1, NDUFC2, NDUFC1, COX6C, SDHB, MT-ATP8, NDUFS8, NDUFS7, PPA2, UQCRQ, NDUFS6, NDUFS5, UQCRC1, CYCS, MT-CO2, MT-CYTB, MT-CO3	5.04307	3.78501e-18
Chemical carcinogenesis - reactive oxygen species	52	3.8777	8.81627e-16	MT-ND6, MT-ND4L, MT-ND4, COX7B, NDUFA13, MT-ND5, NDUFA11, MT-CO1, NDUFA12, COX4I1, NDUFA10, MT-ND2, MT-ND3, MT-ND1, MT-ATP6, HRAS, MAP2K2, NDUFC2, CYBA, NDUFC1, SDHB, NDUFS8, NDUFS7, NDUFS6, NDUFS5, UQCRC1, MT-CO2, MT-CO3, NDUFB9, NDUFB7, UQCRB, NDUFB5, GSTT3, GSTT2, UQCR11, UQCR10, COX5B, CYC1, NDUFV1, NDUFA8, NDUFA5, NDUFA4, NDUFA2, NDUFA1, COX6C, MAPK12, MT-ATP8, MAPK11, GSTA4, UQCRQ, MT-CYTB,…	3.58814	3.75321e-14
Alzheimer disease	68	5.07084	2.01628e-14	MT-ND6, MT-ND4L, MT-ND4, COX7B, NDUFA13, MT-ND5, NDUFA11, MT-CO1, NDUFA12, COX4I1, NDUFA10, MT-ND2, TNF, MT-ND3, MT-ND1, MT-ATP6, TUBA1C, FRAT1, TUBA1B, SLC39A5, HRAS, MAP2K2, NDUFC2, NDUFC1, SDHB, TUBA4A, PSMA3, NDUFS8, NDUFS7, NDUFS6, NDUFS5, UQCRC1, MT-CO2, MT-CO3, NDUFB9, NDUFB7, UQCRB, PSMD13, NDUFB5, UQCR11, UQCR10, COX5B, PSMA7, PSMB6, PSMB4, PSMB5, PSMB3, FADD, CYC1, NDUFV1, NDUFA8, NDUFA…	2.76224	7.51064e-13
Diabetic cardiomyopathy	48	3.57942	3.66657e-14	MT-ND6, NDUFB9, MT-ND4L, COX7B, NDUFA13, MT-ND4, NDUFB7, MT-ND5, UQCRB, NDUFA11, MT-CO1, NDUFA12, NDUFB5, COX4I1, NDUFA10, NCF4, UQCR11, UQCR10, MT-ND2, COX5B, MT-ND3, MT-ND1, MT-ATP6, MPC2, CYC1, NDUFV1, NDUFA8, NDUFA5, NDUFA4, NDUFA2, NDUFA1, NDUFC2, CYBA, NDUFC1, COX6C, SDHB, MAPK12, MT-ATP8, MAPK11, NDUFS8, NDUFS7, UQCRQ, NDUFS6, NDUFS5, UQCRC1, MT-CO2, MT-CYTB, MT-CO3	3.49529	1.21404e-12
Pathways of neurodegeneration - multiple diseases	76	5.66741	1.10788e-13	MT-ND6, MT-ND4L, MT-ND4, COX7B, NDUFA13, MT-ND5, NDUFA11, MT-CO1, NDUFA12, COX4I1, NDUFA10, MT-ND2, TNF, MT-ND3, UBE2L3, MT-ND1, MT-ATP6, TUBA1C, FRAT1, TUBA1B, NEFH, HRAS, MAP2K2, NDUFC2, NDUFC1, SDHB, TUBA4A, DNAH7B, PSMA3, NDUFS8, NDUFS7, NDUFS6, NDUFS5, UQCRC1, MT-CO2, MT-CO3, NDUFB9, GRIA2, TOMM40, NDUFB7, UQCRB, PSMD13, NDUFB5, UQCR11, UQCR10, COX5B, PSMA7, PSMB6, PSMB4, PSMB5, PSMB3, FADD,…	2.49672	3.30148e-12
Non-alcoholic fatty liver disease	40	2.98285	1.65096e-13	NDUFB9, COX7B, NDUFA13, NDUFB7, UQCRB, NDUFA11, MT-CO1, NDUFA12, NDUFB5, COX4I1, NDUFA10, PRKAG1, UQCR11, UQCR10, COX5B, TNF, CYC1, NDUFV1, NDUFA8, NDUFA5, NDUFA4, NDUFA2, NDUFA1, NDUFC2, NDUFC1, COX6C, SDHB, MAPK12, MAPK11, NDUFS8, NDUFS7, UQCRQ, NDUFS6, NDUFS5, UQCRC1, CYCS, PPARG, MT-CO2, MT-CYTB, MT-CO3	3.90164	4.47261e-12
Retrograde endocannabinoid signaling	29	2.16257	2.73708e-07	MT-ND6, GRIA2, NDUFB9, MT-ND4L, NDUFA13, MT-ND4, NDUFB7, MT-ND5, NDUFA11, NDUFA12, NDUFB5, NDUFA10, MT-ND2, MT-ND3, MT-ND1, NDUFV1, NDUFA8, NDUFA5, NDUFA4, NDUFA2, NDUFA1, NDUFC2, NDUFC1, MAPK12, MAPK11, NDUFS8, NDUFS7, NDUFS6, NDUFS5	2.99508	6.79709e-06
Proteasome	15	1.11857	6.7919e-07	PSMD13, POMP, ADRM1, PSMB10, PSMA7, PSMB6, PSMB4, PSMC5, PSMA3, PSMB5, IFNG, PSMC3, PSMB3, PSMC4, PSMC2	5.04307	1.55691e-05
Spliceosome	39	2.90828	9.37401e-07	SF3B5, RBM8A, EIF4A3, U2AF1, EFTUD2, SNRPD2, PUF60, GM23730, SNRPD1, MAGOH, SNRPD3, CTNNBL1, HSPA8, PPIL1, HNRNPA3, SF3A2, CCDC12, NCBP2, ALYREF, THOC1, THOC3, LSM5, LSM4, LSM3, SNRNP40, LSM7, LSM6, PHF5A, SNRPG, PPIE, SRSF3, SNRPE, PPIH, SNRPA1, PRPF31, SNRPF, SRSF7, SNRPA, SRSF9	2.37024	1.99533e-05
DNA replication	13	0.969426	1.11725e-06	RFC5, RNASEH2C, RNASEH2B, RFC4, MCM7, LIG1, RFC2, PRIM1, POLA1, POLA2, POLD1, POLE3, MCM2	5.70614	2.21961e-05
Metabolic pathways	149	11.1111	1.50067e-06	MT-ND6, MT-ND4L, HDDC2, MT-ND4, NDUFA13, MT-ND5, ACAA2, NDUFA11, MT-CO1, NDUFA12, NDUFA10, OGDHL, COMT, MT-ND2, MT-ND3, ENO3, MT-ND1, GCSH, PNP, NAGLU, CAR12, GAMT, ALG8, MECR, PCYT2, ACOT7, TALDO1, ACSL5, ALG3, MOGS, PGD, SDHB, GCAT, DPM2, HMBS, UQCRC1, MT-CO2, MT-CO3, IDO2, ISYNA1, RPN2, UQCRB, SHMT2, SHMT1, AK2, GSTT3, GSTT2, ALOX12, AK6, AK7, ACAT2, ACACA, PPCS, AMDHD2, UAP1L1, CHST10, ST3GAL…	1.43389	2.79499e-05
Aminoacyl-tRNA biosynthesis	17	1.26771	2.33527e-06	MT-TQ, MT-TP, MT-TN, MT-TT, MT-TY, MT-TL1, GATB, MT-TW, MT-TL2, MT-TA, SARS2, MT-TE, MT-TC, MT-TS2, MT-TI, MT-TH, MT-TM	4.07012	4.09358e-05
Ribosome	38	2.83371	3.9485e-06	MRPS15, RPL31, MRPS14, MRPS11, MRPL18, MRPL19, MRPS12, MRPL17, MRPL36, MRPL15, RPL8, MRPL12, MRPL35, MRPL11, MRPL20, RPS17, RPL35, RPL37, RPL41, RPL21, RPS8, MRPL27, MRPL28, RPL35A, MRPS18A, MRPS21, MRPL23, MRPL24, MRPL21, MRPL22, MRPS18C, RPS26, RPS25, RPS28, RPS29, RPS3A1, RPS20, RPL28	2.26589	6.53695e-05
Nucleotide metabolism	18	1.34228	1.55387e-05	HDDC2, DTYMK, DUT, AK2, AMPD1, AK6, TYMS, AK7, APRT, NME1, NT5C, NT5C3B, PNP, GUK1, IMPDH2, TK1, DCTPP1, ITPA	3.38606	0.000243713
Base excision repair	13	0.969426	2.45312e-05	RFC5, PARP3, RFC4, LIG1, RFC2, PNKP, OGG1, UNG, TDP1, POLD1, POLE3, POLL, MUTYH	4.37066	0.000365515
Biosynthesis of cofactors	24	1.78971	7.73137e-05	ALAS1, SHMT2, SHMT1, AK2, AK6, AK7, COQ7, PPCDC, DHODH, NME1, ALAD, GULO, DHFR, GMPPB, COQ3, SPR, NMNAT1, PPCS, PSAT1, HMBS, ALPL, BCAT1, GUSB, IDO2	2.49499	0.00109712
Apoptosis	21	1.566	0.00029804	PARP3, MAP2K2, TRADD, CTSZ, PRF1, TNF, TUBA4A, ACTB, GADD45G, TUBA1C, PIDD1, TUBA1B, AIFM1, IL3RA, CYCS, CTSH, BIRC5, FADD, BCL2A1D, HRAS, BCL2A1B	2.45803	0.00403709
Ribosome biogenesis in eukaryotes	19	1.41685	0.0008303	NOP56, POP5, NOP58, POP7, IMP3, NAT10, AK6, GNL2, REXO2, FBL, TBL3, EIF6, TCOF1, GAR1, NHP2, DROSHA, UTP14A, RPP38, RAN	2.40185	0.0107578
Nucleotide excision repair	12	0.894855	0.0008738	RFC5, RFC4, LIG1, RFC2, POLD1, POLE3, POLR2F, POLR2I, GTF2H4, POLR2J, GTF2H5, POLR2L	3.2693	0.0108497
Cardiac muscle contraction	15	1.11857	0.00129219	COX7B, UQCRB, MT-CO1, COX4I1, UQCR11, UQCR10, CACNA2D4, COX6C, COX5B, UQCRQ, UQCRC1, MT-CO2, MT-CYTB, CYC1, MT-CO3	2.6632	0.0154029

## Sheet: S.Table7
S.Table7. Diff peaks associated genes in iTreg Hypoxia versus Normoxia ATAC-seq
ENSMUSG00000000149
ENSMUSG00000000159
ENSMUSG00000000215
ENSMUSG00000000223
ENSMUSG00000000394
ENSMUSG00000000555
ENSMUSG00000000579
ENSMUSG00000000739
ENSMUSG00000000739
ENSMUSG00000000817
ENSMUSG00000001036
ENSMUSG00000001630
ENSMUSG00000002365
ENSMUSG00000002489
ENSMUSG00000002489
ENSMUSG00000002565
ENSMUSG00000002608
ENSMUSG00000002699
ENSMUSG00000002981
ENSMUSG00000003134
ENSMUSG00000003153
ENSMUSG00000003153
ENSMUSG00000003153
ENSMUSG00000003153
ENSMUSG00000003228
ENSMUSG00000003279
ENSMUSG00000003644
ENSMUSG00000003665
ENSMUSG00000003955
ENSMUSG00000004040
ENSMUSG00000004056
ENSMUSG00000004110
ENSMUSG00000004113
ENSMUSG00000004113
ENSMUSG00000004328
ENSMUSG00000004328
ENSMUSG00000004631
ENSMUSG00000004698
ENSMUSG00000005125
ENSMUSG00000005354
ENSMUSG00000005615
ENSMUSG00000005672
ENSMUSG00000005682
ENSMUSG00000005882
ENSMUSG00000005973
ENSMUSG00000006462
ENSMUSG00000006587
ENSMUSG00000006675
ENSMUSG00000006740
ENSMUSG00000006740
ENSMUSG00000006920
ENSMUSG00000007570
ENSMUSG00000007827
ENSMUSG00000008318
ENSMUSG00000009090
ENSMUSG00000009115
ENSMUSG00000009549
ENSMUSG00000009575
ENSMUSG00000009733
ENSMUSG00000010095
ENSMUSG00000010142
ENSMUSG00000010142
ENSMUSG00000010142
ENSMUSG00000012076
ENSMUSG00000013523
ENSMUSG00000013662
ENSMUSG00000013698
ENSMUSG00000013846
ENSMUSG00000014355
ENSMUSG00000014592
ENSMUSG00000014601
ENSMUSG00000015627
ENSMUSG00000015647
ENSMUSG00000015659
ENSMUSG00000016386
ENSMUSG00000016498
ENSMUSG00000016498
ENSMUSG00000016921
ENSMUSG00000017004
ENSMUSG00000017064
ENSMUSG00000017291
ENSMUSG00000017376
ENSMUSG00000017607
ENSMUSG00000017607
ENSMUSG00000017679
ENSMUSG00000018001
ENSMUSG00000018339
ENSMUSG00000018427
ENSMUSG00000018547
ENSMUSG00000018548
ENSMUSG00000019173
ENSMUSG00000019577
ENSMUSG00000019726
ENSMUSG00000019774
ENSMUSG00000019790
ENSMUSG00000019806
ENSMUSG00000019806
ENSMUSG00000019845
ENSMUSG00000019851
ENSMUSG00000019916
ENSMUSG00000019947
ENSMUSG00000019989
ENSMUSG00000019998
ENSMUSG00000019998
ENSMUSG00000020033
ENSMUSG00000020037
ENSMUSG00000020062
ENSMUSG00000020067
ENSMUSG00000020085
ENSMUSG00000020085
ENSMUSG00000020184
ENSMUSG00000020260
ENSMUSG00000020261
ENSMUSG00000020303
ENSMUSG00000020303
ENSMUSG00000020303
ENSMUSG00000020326
ENSMUSG00000020333
ENSMUSG00000020358
ENSMUSG00000020366
ENSMUSG00000020387
ENSMUSG00000020395
ENSMUSG00000020469
ENSMUSG00000020474
ENSMUSG00000020476
ENSMUSG00000020483
ENSMUSG00000020521
ENSMUSG00000020591
ENSMUSG00000020620
ENSMUSG00000020628
ENSMUSG00000020684
ENSMUSG00000020717
ENSMUSG00000020747
ENSMUSG00000020787
ENSMUSG00000020790
ENSMUSG00000020826
ENSMUSG00000020846
ENSMUSG00000020847
ENSMUSG00000020901
ENSMUSG00000020902
ENSMUSG00000020911
ENSMUSG00000020953
ENSMUSG00000020955
ENSMUSG00000021039
ENSMUSG00000021066
ENSMUSG00000021109
ENSMUSG00000021111
ENSMUSG00000021118
ENSMUSG00000021118
ENSMUSG00000021118
ENSMUSG00000021135
ENSMUSG00000021175
ENSMUSG00000021180
ENSMUSG00000021190
ENSMUSG00000021198
ENSMUSG00000021215
ENSMUSG00000021218
ENSMUSG00000021222
ENSMUSG00000021252
ENSMUSG00000021303
ENSMUSG00000021322
ENSMUSG00000021327
ENSMUSG00000021338
ENSMUSG00000021366
ENSMUSG00000021385
ENSMUSG00000021420
ENSMUSG00000021420
ENSMUSG00000021427
ENSMUSG00000021460
ENSMUSG00000021460
ENSMUSG00000021470
ENSMUSG00000021549
ENSMUSG00000021550
ENSMUSG00000021552
ENSMUSG00000021579
ENSMUSG00000021585
ENSMUSG00000021587
ENSMUSG00000021678
ENSMUSG00000021686
ENSMUSG00000021699
ENSMUSG00000021699
ENSMUSG00000021699
ENSMUSG00000021701
ENSMUSG00000021719
ENSMUSG00000021806
ENSMUSG00000021823
ENSMUSG00000021823
ENSMUSG00000021846
ENSMUSG00000021939
ENSMUSG00000021952
ENSMUSG00000021952
ENSMUSG00000021957
ENSMUSG00000022021
ENSMUSG00000022035
ENSMUSG00000022044
ENSMUSG00000022091
ENSMUSG00000022091
ENSMUSG00000022094
ENSMUSG00000022110
ENSMUSG00000022114
ENSMUSG00000022141
ENSMUSG00000022160
ENSMUSG00000022181
ENSMUSG00000022181
ENSMUSG00000022262
ENSMUSG00000022270
ENSMUSG00000022312
ENSMUSG00000022329
ENSMUSG00000022340
ENSMUSG00000022342
ENSMUSG00000022342
ENSMUSG00000022346
ENSMUSG00000022346
ENSMUSG00000022353
ENSMUSG00000022371
ENSMUSG00000022375
ENSMUSG00000022377
ENSMUSG00000022390
ENSMUSG00000022443
ENSMUSG00000022451
ENSMUSG00000022466
ENSMUSG00000022477
ENSMUSG00000022477
ENSMUSG00000022491
ENSMUSG00000022491
ENSMUSG00000022636
ENSMUSG00000022641
ENSMUSG00000022659
ENSMUSG00000022665
ENSMUSG00000022672
ENSMUSG00000022707
ENSMUSG00000022760
ENSMUSG00000022770
ENSMUSG00000022770
ENSMUSG00000022793
ENSMUSG00000022828
ENSMUSG00000022868
ENSMUSG00000022892
ENSMUSG00000022946
ENSMUSG00000022947
ENSMUSG00000022952
ENSMUSG00000022952
ENSMUSG00000022961
ENSMUSG00000023026
ENSMUSG00000023027
ENSMUSG00000023033
ENSMUSG00000023066
ENSMUSG00000023805
ENSMUSG00000023805
ENSMUSG00000023806
ENSMUSG00000023809
ENSMUSG00000023809
ENSMUSG00000023852
ENSMUSG00000023868
ENSMUSG00000023918
ENSMUSG00000023923
ENSMUSG00000023923
ENSMUSG00000023965
ENSMUSG00000023965
ENSMUSG00000023978
ENSMUSG00000024014
ENSMUSG00000024014
ENSMUSG00000024018
ENSMUSG00000024049
ENSMUSG00000024049
ENSMUSG00000024052
ENSMUSG00000024052
ENSMUSG00000024053
ENSMUSG00000024053
ENSMUSG00000024059
ENSMUSG00000024085
ENSMUSG00000024132
ENSMUSG00000024163
ENSMUSG00000024222
ENSMUSG00000024236
ENSMUSG00000024251
ENSMUSG00000024256
ENSMUSG00000024271
ENSMUSG00000024286
ENSMUSG00000024286
ENSMUSG00000024306
ENSMUSG00000024346
ENSMUSG00000024346
ENSMUSG00000024381
ENSMUSG00000024381
ENSMUSG00000024410
ENSMUSG00000024487
ENSMUSG00000024507
ENSMUSG00000024513
ENSMUSG00000024525
ENSMUSG00000024527
ENSMUSG00000024537
ENSMUSG00000024538
ENSMUSG00000024539
ENSMUSG00000024539
ENSMUSG00000024542
ENSMUSG00000024542
ENSMUSG00000024587
ENSMUSG00000024588
ENSMUSG00000024640
ENSMUSG00000024642
ENSMUSG00000024645
ENSMUSG00000024659
ENSMUSG00000024697
ENSMUSG00000024774
ENSMUSG00000024789
ENSMUSG00000024806
ENSMUSG00000024810
ENSMUSG00000024899
ENSMUSG00000024907
ENSMUSG00000024908
ENSMUSG00000024924
ENSMUSG00000024924
ENSMUSG00000024940
ENSMUSG00000024960
ENSMUSG00000025016
ENSMUSG00000025024
ENSMUSG00000025025
ENSMUSG00000025025
ENSMUSG00000025025
ENSMUSG00000025078
ENSMUSG00000025083
ENSMUSG00000025085
ENSMUSG00000025090
ENSMUSG00000025133
ENSMUSG00000025133
ENSMUSG00000025172
ENSMUSG00000025172
ENSMUSG00000025232
ENSMUSG00000025323
ENSMUSG00000025461
ENSMUSG00000025469
ENSMUSG00000025486
ENSMUSG00000025531
ENSMUSG00000025545
ENSMUSG00000025551
ENSMUSG00000025555
ENSMUSG00000025558
ENSMUSG00000025558
ENSMUSG00000025608
ENSMUSG00000025812
ENSMUSG00000025854
ENSMUSG00000025872
ENSMUSG00000025932
ENSMUSG00000025935
ENSMUSG00000025935
ENSMUSG00000025936
ENSMUSG00000025956
ENSMUSG00000025959
ENSMUSG00000025959
ENSMUSG00000026018
ENSMUSG00000026031
ENSMUSG00000026064
ENSMUSG00000026069
ENSMUSG00000026170
ENSMUSG00000026173
ENSMUSG00000026175
ENSMUSG00000026179
ENSMUSG00000026223
ENSMUSG00000026249
ENSMUSG00000026255
ENSMUSG00000026289
ENSMUSG00000026341
ENSMUSG00000026348
ENSMUSG00000026349
ENSMUSG00000026388
ENSMUSG00000026394
ENSMUSG00000026395
ENSMUSG00000026411
ENSMUSG00000026420
ENSMUSG00000026424
ENSMUSG00000026424
ENSMUSG00000026471
ENSMUSG00000026479
ENSMUSG00000026516
ENSMUSG00000026520
ENSMUSG00000026577
ENSMUSG00000026580
ENSMUSG00000026581
ENSMUSG00000026585
ENSMUSG00000026623
ENSMUSG00000026668
ENSMUSG00000026727
ENSMUSG00000026734
ENSMUSG00000026740
ENSMUSG00000026740
ENSMUSG00000026748
ENSMUSG00000026764
ENSMUSG00000026765
ENSMUSG00000026781
ENSMUSG00000026819
ENSMUSG00000026839
ENSMUSG00000026854
ENSMUSG00000026854
ENSMUSG00000026854
ENSMUSG00000026880
ENSMUSG00000026959
ENSMUSG00000026970
ENSMUSG00000026971
ENSMUSG00000026977
ENSMUSG00000026977
ENSMUSG00000026988
ENSMUSG00000027015
ENSMUSG00000027171
ENSMUSG00000027207
ENSMUSG00000027207
ENSMUSG00000027221
ENSMUSG00000027221
ENSMUSG00000027340
ENSMUSG00000027341
ENSMUSG00000027346
ENSMUSG00000027351
ENSMUSG00000027374
ENSMUSG00000027374
ENSMUSG00000027375
ENSMUSG00000027423
ENSMUSG00000027431
ENSMUSG00000027474
ENSMUSG00000027506
ENSMUSG00000027544
ENSMUSG00000027606
ENSMUSG00000027655
ENSMUSG00000027665
ENSMUSG00000027669
ENSMUSG00000027670
ENSMUSG00000027678
ENSMUSG00000027695
ENSMUSG00000027746
ENSMUSG00000027774
ENSMUSG00000027776
ENSMUSG00000027784
ENSMUSG00000027799
ENSMUSG00000027835
ENSMUSG00000027835
ENSMUSG00000027867
ENSMUSG00000027932
ENSMUSG00000027954
ENSMUSG00000027978
ENSMUSG00000027978
ENSMUSG00000027995
ENSMUSG00000027995
ENSMUSG00000027999
ENSMUSG00000028013
ENSMUSG00000028031
ENSMUSG00000028034
ENSMUSG00000028071
ENSMUSG00000028085
ENSMUSG00000028085
ENSMUSG00000028086
ENSMUSG00000028086
ENSMUSG00000028098
ENSMUSG00000028111
ENSMUSG00000028159
ENSMUSG00000028159
ENSMUSG00000028184
ENSMUSG00000028191
ENSMUSG00000028207
ENSMUSG00000028207
ENSMUSG00000028214
ENSMUSG00000028354
ENSMUSG00000028381
ENSMUSG00000028383
ENSMUSG00000028413
ENSMUSG00000028456
ENSMUSG00000028514
ENSMUSG00000028519
ENSMUSG00000028525
ENSMUSG00000028539
ENSMUSG00000028559
ENSMUSG00000028612
ENSMUSG00000028634
ENSMUSG00000028744
ENSMUSG00000028784
ENSMUSG00000029004
ENSMUSG00000029101
ENSMUSG00000029217
ENSMUSG00000029260
ENSMUSG00000029265
ENSMUSG00000029286
ENSMUSG00000029343
ENSMUSG00000029360
ENSMUSG00000029414
ENSMUSG00000029428
ENSMUSG00000029434
ENSMUSG00000029452
ENSMUSG00000029561
ENSMUSG00000029636
ENSMUSG00000029636
ENSMUSG00000029649
ENSMUSG00000029671
ENSMUSG00000029679
ENSMUSG00000029735
ENSMUSG00000029836
ENSMUSG00000029847
ENSMUSG00000029847
ENSMUSG00000029916
ENSMUSG00000029923
ENSMUSG00000029994
ENSMUSG00000030031
ENSMUSG00000030043
ENSMUSG00000030075
ENSMUSG00000030091
ENSMUSG00000030105
ENSMUSG00000030156
ENSMUSG00000030225
ENSMUSG00000030225
ENSMUSG00000030257
ENSMUSG00000030315
ENSMUSG00000030316
ENSMUSG00000030317
ENSMUSG00000030376
ENSMUSG00000030417
ENSMUSG00000030470
ENSMUSG00000030470
ENSMUSG00000030551
ENSMUSG00000030553
ENSMUSG00000030560
ENSMUSG00000030560
ENSMUSG00000030630
ENSMUSG00000030726
ENSMUSG00000030763
ENSMUSG00000030772
ENSMUSG00000030775
ENSMUSG00000030850
ENSMUSG00000030909
ENSMUSG00000031016
ENSMUSG00000031016
ENSMUSG00000031026
ENSMUSG00000031066
ENSMUSG00000031107
ENSMUSG00000031133
ENSMUSG00000031207
ENSMUSG00000031221
ENSMUSG00000031393
ENSMUSG00000031481
ENSMUSG00000031486
ENSMUSG00000031530
ENSMUSG00000031530
ENSMUSG00000031604
ENSMUSG00000031629
ENSMUSG00000031641
ENSMUSG00000031661
ENSMUSG00000031681
ENSMUSG00000031703
ENSMUSG00000031703
ENSMUSG00000031722
ENSMUSG00000031751
ENSMUSG00000031758
ENSMUSG00000031851
ENSMUSG00000031936
ENSMUSG00000031965
ENSMUSG00000031983
ENSMUSG00000031996
ENSMUSG00000032018
ENSMUSG00000032051
ENSMUSG00000032062
ENSMUSG00000032064
ENSMUSG00000032065
ENSMUSG00000032231
ENSMUSG00000032232
ENSMUSG00000032238
ENSMUSG00000032252
ENSMUSG00000032278
ENSMUSG00000032290
ENSMUSG00000032320
ENSMUSG00000032343
ENSMUSG00000032349
ENSMUSG00000032356
ENSMUSG00000032369
ENSMUSG00000032392
ENSMUSG00000032392
ENSMUSG00000032411
ENSMUSG00000032417
ENSMUSG00000032452
ENSMUSG00000032497
ENSMUSG00000032497
ENSMUSG00000032560
ENSMUSG00000032564
ENSMUSG00000032564
ENSMUSG00000032841
ENSMUSG00000032841
ENSMUSG00000032900
ENSMUSG00000032937
ENSMUSG00000032937
ENSMUSG00000032965
ENSMUSG00000032965
ENSMUSG00000032966
ENSMUSG00000033006
ENSMUSG00000033016
ENSMUSG00000033060
ENSMUSG00000033149
ENSMUSG00000033207
ENSMUSG00000033350
ENSMUSG00000033396
ENSMUSG00000033429
ENSMUSG00000033478
ENSMUSG00000033576
ENSMUSG00000033610
ENSMUSG00000033628
ENSMUSG00000033717
ENSMUSG00000033721
ENSMUSG00000033767
ENSMUSG00000033847
ENSMUSG00000033960
ENSMUSG00000033960
ENSMUSG00000033960
ENSMUSG00000033966
ENSMUSG00000034028
ENSMUSG00000034040
ENSMUSG00000034101
ENSMUSG00000034101
ENSMUSG00000034101
ENSMUSG00000034115
ENSMUSG00000034127
ENSMUSG00000034139
ENSMUSG00000034165
ENSMUSG00000034227
ENSMUSG00000034282
ENSMUSG00000034384
ENSMUSG00000034402
ENSMUSG00000034413
ENSMUSG00000034427
ENSMUSG00000034480
ENSMUSG00000034593
ENSMUSG00000034647
ENSMUSG00000034732
ENSMUSG00000034738
ENSMUSG00000034780
ENSMUSG00000034801
ENSMUSG00000034997
ENSMUSG00000035045
ENSMUSG00000035105
ENSMUSG00000035105
ENSMUSG00000035105
ENSMUSG00000035105
ENSMUSG00000035107
ENSMUSG00000035191
ENSMUSG00000035258
ENSMUSG00000035284
ENSMUSG00000035284
ENSMUSG00000035296
ENSMUSG00000035297
ENSMUSG00000035298
ENSMUSG00000035310
ENSMUSG00000035329
ENSMUSG00000035399
ENSMUSG00000035547
ENSMUSG00000035557
ENSMUSG00000035597
ENSMUSG00000035620
ENSMUSG00000035686
ENSMUSG00000035713
ENSMUSG00000035713
ENSMUSG00000035759
ENSMUSG00000035799
ENSMUSG00000035849
ENSMUSG00000035901
ENSMUSG00000035944
ENSMUSG00000035954
ENSMUSG00000036009
ENSMUSG00000036052
ENSMUSG00000036098
ENSMUSG00000036104
ENSMUSG00000036169
ENSMUSG00000036172
ENSMUSG00000036172
ENSMUSG00000036223
ENSMUSG00000036225
ENSMUSG00000036231
ENSMUSG00000036295
ENSMUSG00000036333
ENSMUSG00000036356
ENSMUSG00000036430
ENSMUSG00000036478
ENSMUSG00000036499
ENSMUSG00000036526
ENSMUSG00000036580
ENSMUSG00000036580
ENSMUSG00000036766
ENSMUSG00000036805
ENSMUSG00000036805
ENSMUSG00000036890
ENSMUSG00000036960
ENSMUSG00000037010
ENSMUSG00000037049
ENSMUSG00000037112
ENSMUSG00000037138
ENSMUSG00000037145
ENSMUSG00000037236
ENSMUSG00000037236
ENSMUSG00000037242
ENSMUSG00000037306
ENSMUSG00000037335
ENSMUSG00000037370
ENSMUSG00000037370
ENSMUSG00000037411
ENSMUSG00000037428
ENSMUSG00000037622
ENSMUSG00000037772
ENSMUSG00000037795
ENSMUSG00000037820
ENSMUSG00000037820
ENSMUSG00000037910
ENSMUSG00000037940
ENSMUSG00000037990
ENSMUSG00000037992
ENSMUSG00000038005
ENSMUSG00000038010
ENSMUSG00000038065
ENSMUSG00000038156
ENSMUSG00000038175
ENSMUSG00000038209
ENSMUSG00000038246
ENSMUSG00000038264
ENSMUSG00000038276
ENSMUSG00000038312
ENSMUSG00000038344
ENSMUSG00000038403
ENSMUSG00000038462
ENSMUSG00000038462
ENSMUSG00000038544
ENSMUSG00000038648
ENSMUSG00000038648
ENSMUSG00000038650
ENSMUSG00000038665
ENSMUSG00000038700
ENSMUSG00000038700
ENSMUSG00000038718
ENSMUSG00000038768
ENSMUSG00000038774
ENSMUSG00000038781
ENSMUSG00000038793
ENSMUSG00000038806
ENSMUSG00000038855
ENSMUSG00000038932
ENSMUSG00000039000
ENSMUSG00000039001
ENSMUSG00000039047
ENSMUSG00000039057
ENSMUSG00000039062
ENSMUSG00000039067
ENSMUSG00000039067
ENSMUSG00000039068
ENSMUSG00000039087
ENSMUSG00000039099
ENSMUSG00000039109
ENSMUSG00000039155
ENSMUSG00000039163
ENSMUSG00000039191
ENSMUSG00000039270
ENSMUSG00000039315
ENSMUSG00000039316
ENSMUSG00000039377
ENSMUSG00000039384
ENSMUSG00000039395
ENSMUSG00000039431
ENSMUSG00000039452
ENSMUSG00000039477
ENSMUSG00000039521
ENSMUSG00000039521
ENSMUSG00000039546
ENSMUSG00000039563
ENSMUSG00000039578
ENSMUSG00000039607
ENSMUSG00000039617
ENSMUSG00000039672
ENSMUSG00000039686
ENSMUSG00000039754
ENSMUSG00000039770
ENSMUSG00000039809
ENSMUSG00000039958
ENSMUSG00000039967
ENSMUSG00000039977
ENSMUSG00000039977
ENSMUSG00000040044
ENSMUSG00000040054
ENSMUSG00000040102
ENSMUSG00000040174
ENSMUSG00000040225
ENSMUSG00000040264
ENSMUSG00000040351
ENSMUSG00000040506
ENSMUSG00000040524
ENSMUSG00000040613
ENSMUSG00000040627
ENSMUSG00000040648
ENSMUSG00000040918
ENSMUSG00000040943
ENSMUSG00000040990
ENSMUSG00000041058
ENSMUSG00000041112
ENSMUSG00000041112
ENSMUSG00000041112
ENSMUSG00000041193
ENSMUSG00000041193
ENSMUSG00000041247
ENSMUSG00000041264
ENSMUSG00000041272
ENSMUSG00000041396
ENSMUSG00000041460
ENSMUSG00000041482
ENSMUSG00000041540
ENSMUSG00000041565
ENSMUSG00000041608
ENSMUSG00000041642
ENSMUSG00000041730
ENSMUSG00000041763
ENSMUSG00000041782
ENSMUSG00000041809
ENSMUSG00000041915
ENSMUSG00000041959
ENSMUSG00000041974
ENSMUSG00000041977
ENSMUSG00000042148
ENSMUSG00000042167
ENSMUSG00000042211
ENSMUSG00000042246
ENSMUSG00000042256
ENSMUSG00000042353
ENSMUSG00000042369
ENSMUSG00000042414
ENSMUSG00000042485
ENSMUSG00000042485
ENSMUSG00000042641
ENSMUSG00000042650
ENSMUSG00000042677
ENSMUSG00000042869
ENSMUSG00000042895
ENSMUSG00000042938
ENSMUSG00000042938
ENSMUSG00000042976
ENSMUSG00000043004
ENSMUSG00000043020
ENSMUSG00000043060
ENSMUSG00000043061
ENSMUSG00000043140
ENSMUSG00000043257
ENSMUSG00000043421
ENSMUSG00000043461
ENSMUSG00000043529
ENSMUSG00000043529
ENSMUSG00000043572
ENSMUSG00000043587
ENSMUSG00000043631
ENSMUSG00000043631
ENSMUSG00000043671
ENSMUSG00000043753
ENSMUSG00000043892
ENSMUSG00000043999
ENSMUSG00000044025
ENSMUSG00000044033
ENSMUSG00000044061
ENSMUSG00000044061
ENSMUSG00000044062
ENSMUSG00000044071
ENSMUSG00000044313
ENSMUSG00000044330
ENSMUSG00000044337
ENSMUSG00000044550
ENSMUSG00000044550
ENSMUSG00000044734
ENSMUSG00000044749
ENSMUSG00000044772
ENSMUSG00000044912
ENSMUSG00000045031
ENSMUSG00000045034
ENSMUSG00000045216
ENSMUSG00000045319
ENSMUSG00000045394
ENSMUSG00000045479
ENSMUSG00000045569
ENSMUSG00000045672
ENSMUSG00000045690
ENSMUSG00000045757
ENSMUSG00000045763
ENSMUSG00000045817
ENSMUSG00000045969
ENSMUSG00000045983
ENSMUSG00000046056
ENSMUSG00000046056
ENSMUSG00000046080
ENSMUSG00000046192
ENSMUSG00000046201
ENSMUSG00000046230
ENSMUSG00000046490
ENSMUSG00000046500
ENSMUSG00000046610
ENSMUSG00000046634
ENSMUSG00000046727
ENSMUSG00000046727
ENSMUSG00000046808
ENSMUSG00000046845
ENSMUSG00000046971
ENSMUSG00000046982
ENSMUSG00000046985
ENSMUSG00000046985
ENSMUSG00000047045
ENSMUSG00000047115
ENSMUSG00000047281
ENSMUSG00000047507
ENSMUSG00000047517
ENSMUSG00000047539
ENSMUSG00000047539
ENSMUSG00000047767
ENSMUSG00000047797
ENSMUSG00000047884
ENSMUSG00000047965
ENSMUSG00000047989
ENSMUSG00000048000
ENSMUSG00000048022
ENSMUSG00000048120
ENSMUSG00000048120
ENSMUSG00000048175
ENSMUSG00000048307
ENSMUSG00000048399
ENSMUSG00000048416
ENSMUSG00000048490
ENSMUSG00000048500
ENSMUSG00000048592
ENSMUSG00000048799
ENSMUSG00000048939
ENSMUSG00000049036
ENSMUSG00000049093
ENSMUSG00000049152
ENSMUSG00000049191
ENSMUSG00000049232
ENSMUSG00000049233
ENSMUSG00000049336
ENSMUSG00000049404
ENSMUSG00000049565
ENSMUSG00000049606
ENSMUSG00000049659
ENSMUSG00000049659
ENSMUSG00000049659
ENSMUSG00000049685
ENSMUSG00000049690
ENSMUSG00000049719
ENSMUSG00000050074
ENSMUSG00000050075
ENSMUSG00000050272
ENSMUSG00000050310
ENSMUSG00000050310
ENSMUSG00000050332
ENSMUSG00000050366
ENSMUSG00000050440
ENSMUSG00000050503
ENSMUSG00000050567
ENSMUSG00000050567
ENSMUSG00000050625
ENSMUSG00000050730
ENSMUSG00000050730
ENSMUSG00000050812
ENSMUSG00000050901
ENSMUSG00000050945
ENSMUSG00000050945
ENSMUSG00000050945
ENSMUSG00000051029
ENSMUSG00000051124
ENSMUSG00000051237
ENSMUSG00000051495
ENSMUSG00000051716
ENSMUSG00000051732
ENSMUSG00000051732
ENSMUSG00000051732
ENSMUSG00000051732
ENSMUSG00000051758
ENSMUSG00000051804
ENSMUSG00000051890
ENSMUSG00000051917
ENSMUSG00000052013
ENSMUSG00000052013
ENSMUSG00000052125
ENSMUSG00000052187
ENSMUSG00000052192
ENSMUSG00000052384
ENSMUSG00000052387
ENSMUSG00000052468
ENSMUSG00000052525
ENSMUSG00000052525
ENSMUSG00000052544
ENSMUSG00000052726
ENSMUSG00000052833
ENSMUSG00000053024
ENSMUSG00000053081
ENSMUSG00000053101
ENSMUSG00000053111
ENSMUSG00000053205
ENSMUSG00000053289
ENSMUSG00000053499
ENSMUSG00000053536
ENSMUSG00000053695
ENSMUSG00000053740
ENSMUSG00000053868
ENSMUSG00000054013
ENSMUSG00000054200
ENSMUSG00000054258
ENSMUSG00000054321
ENSMUSG00000054321
ENSMUSG00000054383
ENSMUSG00000054414
ENSMUSG00000054545
ENSMUSG00000054545
ENSMUSG00000054545
ENSMUSG00000054545
ENSMUSG00000054545
ENSMUSG00000054733
ENSMUSG00000054779
ENSMUSG00000054779
ENSMUSG00000054843
ENSMUSG00000054850
ENSMUSG00000054894
ENSMUSG00000054976
ENSMUSG00000055447
ENSMUSG00000055456
ENSMUSG00000055717
ENSMUSG00000055720
ENSMUSG00000055761
ENSMUSG00000055799
ENSMUSG00000056078
ENSMUSG00000056128
ENSMUSG00000056145
ENSMUSG00000056220
ENSMUSG00000056222
ENSMUSG00000056257
ENSMUSG00000056350
ENSMUSG00000056380
ENSMUSG00000056498
ENSMUSG00000056498
ENSMUSG00000056498
ENSMUSG00000056498
ENSMUSG00000056529
ENSMUSG00000056608
ENSMUSG00000056716
ENSMUSG00000056716
ENSMUSG00000056749
ENSMUSG00000056772
ENSMUSG00000056772
ENSMUSG00000056820
ENSMUSG00000056821
ENSMUSG00000056829
ENSMUSG00000056880
ENSMUSG00000056947
ENSMUSG00000056987
ENSMUSG00000057058
ENSMUSG00000057182
ENSMUSG00000057606
ENSMUSG00000057606
ENSMUSG00000057657
ENSMUSG00000057789
ENSMUSG00000058402
ENSMUSG00000058427
ENSMUSG00000058550
ENSMUSG00000058952
ENSMUSG00000059033
ENSMUSG00000059040
ENSMUSG00000059040
ENSMUSG00000059040
ENSMUSG00000059060
ENSMUSG00000059237
ENSMUSG00000059474
ENSMUSG00000059602
ENSMUSG00000059742
ENSMUSG00000059751
ENSMUSG00000059751
ENSMUSG00000059811
ENSMUSG00000059857
ENSMUSG00000059897
ENSMUSG00000060188
ENSMUSG00000060188
ENSMUSG00000060201
ENSMUSG00000060411
ENSMUSG00000060419
ENSMUSG00000060419
ENSMUSG00000060961
ENSMUSG00000060967
ENSMUSG00000060992
ENSMUSG00000061013
ENSMUSG00000061079
ENSMUSG00000061079
ENSMUSG00000061126
ENSMUSG00000061186
ENSMUSG00000061410
ENSMUSG00000061410
ENSMUSG00000061411
ENSMUSG00000061633
ENSMUSG00000061665
ENSMUSG00000061731
ENSMUSG00000061731
ENSMUSG00000061751
ENSMUSG00000061762
ENSMUSG00000061802
ENSMUSG00000061802
ENSMUSG00000061838
ENSMUSG00000061838
ENSMUSG00000061838
ENSMUSG00000061950
ENSMUSG00000062078
ENSMUSG00000062210
ENSMUSG00000062282
ENSMUSG00000062365
ENSMUSG00000062511
ENSMUSG00000062582
ENSMUSG00000062609
ENSMUSG00000062609
ENSMUSG00000062609
ENSMUSG00000062609
ENSMUSG00000062866
ENSMUSG00000062908
ENSMUSG00000062939
ENSMUSG00000063434
ENSMUSG00000063434
ENSMUSG00000063564
ENSMUSG00000063646
ENSMUSG00000063704
ENSMUSG00000063779
ENSMUSG00000063897
ENSMUSG00000063931
ENSMUSG00000064065
ENSMUSG00000064065
ENSMUSG00000064065
ENSMUSG00000064247
ENSMUSG00000064262
ENSMUSG00000064263
ENSMUSG00000064264
ENSMUSG00000064289
ENSMUSG00000064326
ENSMUSG00000064444
ENSMUSG00000064444
ENSMUSG00000064472
ENSMUSG00000064566
ENSMUSG00000064570
ENSMUSG00000064570
ENSMUSG00000064572
ENSMUSG00000064573
ENSMUSG00000064587
ENSMUSG00000064606
ENSMUSG00000064606
ENSMUSG00000064652
ENSMUSG00000064692
ENSMUSG00000064693
ENSMUSG00000064718
ENSMUSG00000064718
ENSMUSG00000064718
ENSMUSG00000064761
ENSMUSG00000064831
ENSMUSG00000064831
ENSMUSG00000064867
ENSMUSG00000064876
ENSMUSG00000064967
ENSMUSG00000065030
ENSMUSG00000065036
ENSMUSG00000065147
ENSMUSG00000065158
ENSMUSG00000065192
ENSMUSG00000065193
ENSMUSG00000065227
ENSMUSG00000065245
ENSMUSG00000065274
ENSMUSG00000065279
ENSMUSG00000065307
ENSMUSG00000065315
ENSMUSG00000065348
ENSMUSG00000065360
ENSMUSG00000065360
ENSMUSG00000065372
ENSMUSG00000065401
ENSMUSG00000065439
ENSMUSG00000065441
ENSMUSG00000065451
ENSMUSG00000065485
ENSMUSG00000065494
ENSMUSG00000065494
ENSMUSG00000065521
ENSMUSG00000065538
ENSMUSG00000065601
ENSMUSG00000065635
ENSMUSG00000065645
ENSMUSG00000065661
ENSMUSG00000065675
ENSMUSG00000065732
ENSMUSG00000065799
ENSMUSG00000065852
ENSMUSG00000065872
ENSMUSG00000065919
ENSMUSG00000066036
ENSMUSG00000066152
ENSMUSG00000066270
ENSMUSG00000066438
ENSMUSG00000066571
ENSMUSG00000066652
ENSMUSG00000066804
ENSMUSG00000066810
ENSMUSG00000066952
ENSMUSG00000066990
ENSMUSG00000067058
ENSMUSG00000067285
ENSMUSG00000067608
ENSMUSG00000067615
ENSMUSG00000068011
ENSMUSG00000068011
ENSMUSG00000068263
ENSMUSG00000068270
ENSMUSG00000068373
ENSMUSG00000068487
ENSMUSG00000069132
ENSMUSG00000069306
ENSMUSG00000069306
ENSMUSG00000069378
ENSMUSG00000069495
ENSMUSG00000069539
ENSMUSG00000069804
ENSMUSG00000069804
ENSMUSG00000069873
ENSMUSG00000069873
ENSMUSG00000069890
ENSMUSG00000069939
ENSMUSG00000070102
ENSMUSG00000070108
ENSMUSG00000070209
ENSMUSG00000070313
ENSMUSG00000070315
ENSMUSG00000070348
ENSMUSG00000070469
ENSMUSG00000070610
ENSMUSG00000070867
ENSMUSG00000071052
ENSMUSG00000071141
ENSMUSG00000071226
ENSMUSG00000071229
ENSMUSG00000071262
ENSMUSG00000071280
ENSMUSG00000071317
ENSMUSG00000071322
ENSMUSG00000071341
ENSMUSG00000071347
ENSMUSG00000071379
ENSMUSG00000071451
ENSMUSG00000071547
ENSMUSG00000071552
ENSMUSG00000071679
ENSMUSG00000071722
ENSMUSG00000071726
ENSMUSG00000071726
ENSMUSG00000071867
ENSMUSG00000071867
ENSMUSG00000071984
ENSMUSG00000071984
ENSMUSG00000072582
ENSMUSG00000072618
ENSMUSG00000072618
ENSMUSG00000072618
ENSMUSG00000072618
ENSMUSG00000072618
ENSMUSG00000072618
ENSMUSG00000072872
ENSMUSG00000072972
ENSMUSG00000073018
ENSMUSG00000073043
ENSMUSG00000073103
ENSMUSG00000073197
ENSMUSG00000073514
ENSMUSG00000073528
ENSMUSG00000073535
ENSMUSG00000073664
ENSMUSG00000073664
ENSMUSG00000073755
ENSMUSG00000073781
ENSMUSG00000073898
ENSMUSG00000074039
ENSMUSG00000074170
ENSMUSG00000074178
ENSMUSG00000074199
ENSMUSG00000074248
ENSMUSG00000074292
ENSMUSG00000074388
ENSMUSG00000074388
ENSMUSG00000074497
ENSMUSG00000074622
ENSMUSG00000074738
ENSMUSG00000074781
ENSMUSG00000074785
ENSMUSG00000074796
ENSMUSG00000074887
ENSMUSG00000074909
ENSMUSG00000074913
ENSMUSG00000074916
ENSMUSG00000075020
ENSMUSG00000075146
ENSMUSG00000075225
ENSMUSG00000075265
ENSMUSG00000075265
ENSMUSG00000075265
ENSMUSG00000075265
ENSMUSG00000075269
ENSMUSG00000075272
ENSMUSG00000075324
ENSMUSG00000075395
ENSMUSG00000075431
ENSMUSG00000075431
ENSMUSG00000075463
ENSMUSG00000075525
ENSMUSG00000075534
ENSMUSG00000075829
ENSMUSG00000075952
ENSMUSG00000075958
ENSMUSG00000076064
ENSMUSG00000076287
ENSMUSG00000076371
ENSMUSG00000076376
ENSMUSG00000076630
ENSMUSG00000076752
ENSMUSG00000076796
ENSMUSG00000076800
ENSMUSG00000076823
ENSMUSG00000077040
ENSMUSG00000077201
ENSMUSG00000077215
ENSMUSG00000077235
ENSMUSG00000077260
ENSMUSG00000077260
ENSMUSG00000077260
ENSMUSG00000077263
ENSMUSG00000077271
ENSMUSG00000077278
ENSMUSG00000077287
ENSMUSG00000077287
ENSMUSG00000077290
ENSMUSG00000077304
ENSMUSG00000077317
ENSMUSG00000077357
ENSMUSG00000077368
ENSMUSG00000077393
ENSMUSG00000077398
ENSMUSG00000077433
ENSMUSG00000077441
ENSMUSG00000077464
ENSMUSG00000077468
ENSMUSG00000077468
ENSMUSG00000077473
ENSMUSG00000077473
ENSMUSG00000077476
ENSMUSG00000077505
ENSMUSG00000077514
ENSMUSG00000077542
ENSMUSG00000077591
ENSMUSG00000077612
ENSMUSG00000077629
ENSMUSG00000077640
ENSMUSG00000077672
ENSMUSG00000077675
ENSMUSG00000077689
ENSMUSG00000077689
ENSMUSG00000077706
ENSMUSG00000077710
ENSMUSG00000077719
ENSMUSG00000077782
ENSMUSG00000077784
ENSMUSG00000077971
ENSMUSG00000078162
ENSMUSG00000078190
ENSMUSG00000078192
ENSMUSG00000078210
ENSMUSG00000078261
ENSMUSG00000078300
ENSMUSG00000078577
ENSMUSG00000078771
ENSMUSG00000078945
ENSMUSG00000078956
ENSMUSG00000078984
ENSMUSG00000079017
ENSMUSG00000079053
ENSMUSG00000079138
ENSMUSG00000079143
ENSMUSG00000079143
ENSMUSG00000079164
ENSMUSG00000079168
ENSMUSG00000079215
ENSMUSG00000079224
ENSMUSG00000079243
ENSMUSG00000079261
ENSMUSG00000079359
ENSMUSG00000079410
ENSMUSG00000079480
ENSMUSG00000079501
ENSMUSG00000079524
ENSMUSG00000079528
ENSMUSG00000079562
ENSMUSG00000079608
ENSMUSG00000079625
ENSMUSG00000079993
ENSMUSG00000080303
ENSMUSG00000080347
ENSMUSG00000080363
ENSMUSG00000080415
ENSMUSG00000080425
ENSMUSG00000080425
ENSMUSG00000080434
ENSMUSG00000080465
ENSMUSG00000080506
ENSMUSG00000080516
ENSMUSG00000080543
ENSMUSG00000080586
ENSMUSG00000080731
ENSMUSG00000080782
ENSMUSG00000080783
ENSMUSG00000080823
ENSMUSG00000080862
ENSMUSG00000080929
ENSMUSG00000080970
ENSMUSG00000080994
ENSMUSG00000081030
ENSMUSG00000081037
ENSMUSG00000081051
ENSMUSG00000081051
ENSMUSG00000081096
ENSMUSG00000081113
ENSMUSG00000081114
ENSMUSG00000081118
ENSMUSG00000081159
ENSMUSG00000081206
ENSMUSG00000081236
ENSMUSG00000081236
ENSMUSG00000081250
ENSMUSG00000081264
ENSMUSG00000081270
ENSMUSG00000081363
ENSMUSG00000081370
ENSMUSG00000081440
ENSMUSG00000081444
ENSMUSG00000081445
ENSMUSG00000081453
ENSMUSG00000081453
ENSMUSG00000081456
ENSMUSG00000081476
ENSMUSG00000081583
ENSMUSG00000081618
ENSMUSG00000081619
ENSMUSG00000081619
ENSMUSG00000081632
ENSMUSG00000081664
ENSMUSG00000081664
ENSMUSG00000081711
ENSMUSG00000081715
ENSMUSG00000081722
ENSMUSG00000081731
ENSMUSG00000081733
ENSMUSG00000081820
ENSMUSG00000081837
ENSMUSG00000081838
ENSMUSG00000081838
ENSMUSG00000081872
ENSMUSG00000081894
ENSMUSG00000081909
ENSMUSG00000081910
ENSMUSG00000081944
ENSMUSG00000081944
ENSMUSG00000081974
ENSMUSG00000081992
ENSMUSG00000082043
ENSMUSG00000082107
ENSMUSG00000082110
ENSMUSG00000082134
ENSMUSG00000082161
ENSMUSG00000082190
ENSMUSG00000082199
ENSMUSG00000082220
ENSMUSG00000082239
ENSMUSG00000082242
ENSMUSG00000082262
ENSMUSG00000082263
ENSMUSG00000082263
ENSMUSG00000082277
ENSMUSG00000082278
ENSMUSG00000082302
ENSMUSG00000082303
ENSMUSG00000082342
ENSMUSG00000082416
ENSMUSG00000082443
ENSMUSG00000082455
ENSMUSG00000082517
ENSMUSG00000082556
ENSMUSG00000082641
ENSMUSG00000082661
ENSMUSG00000082678
ENSMUSG00000082804
ENSMUSG00000082818
ENSMUSG00000082819
ENSMUSG00000082819
ENSMUSG00000082848
ENSMUSG00000082851
ENSMUSG00000082871
ENSMUSG00000082913
ENSMUSG00000082913
ENSMUSG00000082935
ENSMUSG00000082940
ENSMUSG00000082980
ENSMUSG00000082983
ENSMUSG00000082989
ENSMUSG00000082998
ENSMUSG00000083012
ENSMUSG00000083013
ENSMUSG00000083013
ENSMUSG00000083023
ENSMUSG00000083047
ENSMUSG00000083149
ENSMUSG00000083155
ENSMUSG00000083215
ENSMUSG00000083228
ENSMUSG00000083243
ENSMUSG00000083252
ENSMUSG00000083257
ENSMUSG00000083384
ENSMUSG00000083535
ENSMUSG00000083547
ENSMUSG00000083555
ENSMUSG00000083592
ENSMUSG00000083660
ENSMUSG00000083676
ENSMUSG00000083723
ENSMUSG00000083807
ENSMUSG00000083849
ENSMUSG00000083861
ENSMUSG00000083866
ENSMUSG00000083882
ENSMUSG00000083882
ENSMUSG00000083899
ENSMUSG00000083933
ENSMUSG00000083936
ENSMUSG00000083936
ENSMUSG00000083979
ENSMUSG00000083997
ENSMUSG00000083999
ENSMUSG00000084013
ENSMUSG00000084047
ENSMUSG00000084087
ENSMUSG00000084088
ENSMUSG00000084175
ENSMUSG00000084184
ENSMUSG00000084198
ENSMUSG00000084243
ENSMUSG00000084292
ENSMUSG00000084292
ENSMUSG00000084325
ENSMUSG00000084325
ENSMUSG00000084332
ENSMUSG00000084337
ENSMUSG00000084378
ENSMUSG00000084403
ENSMUSG00000084416
ENSMUSG00000084439
ENSMUSG00000084518
ENSMUSG00000084552
ENSMUSG00000084583
ENSMUSG00000084607
ENSMUSG00000084609
ENSMUSG00000084621
ENSMUSG00000084647
ENSMUSG00000084647
ENSMUSG00000084661
ENSMUSG00000084671
ENSMUSG00000084684
ENSMUSG00000084725
ENSMUSG00000084748
ENSMUSG00000084749
ENSMUSG00000084758
ENSMUSG00000084804
ENSMUSG00000084829
ENSMUSG00000084845
ENSMUSG00000084860
ENSMUSG00000084884
ENSMUSG00000084884
ENSMUSG00000084889
ENSMUSG00000084917
ENSMUSG00000084917
ENSMUSG00000084918
ENSMUSG00000084960
ENSMUSG00000084960
ENSMUSG00000084978
ENSMUSG00000084979
ENSMUSG00000084993
ENSMUSG00000085029
ENSMUSG00000085032
ENSMUSG00000085048
ENSMUSG00000085074
ENSMUSG00000085087
ENSMUSG00000085089
ENSMUSG00000085089
ENSMUSG00000085089
ENSMUSG00000085091
ENSMUSG00000085113
ENSMUSG00000085113
ENSMUSG00000085133
ENSMUSG00000085139
ENSMUSG00000085154
ENSMUSG00000085161
ENSMUSG00000085183
ENSMUSG00000085189
ENSMUSG00000085197
ENSMUSG00000085209
ENSMUSG00000085229
ENSMUSG00000085232
ENSMUSG00000085238
ENSMUSG00000085293
ENSMUSG00000085329
ENSMUSG00000085333
ENSMUSG00000085333
ENSMUSG00000085351
ENSMUSG00000085375
ENSMUSG00000085375
ENSMUSG00000085405
ENSMUSG00000085414
ENSMUSG00000085415
ENSMUSG00000085416
ENSMUSG00000085427
ENSMUSG00000085439
ENSMUSG00000085447
ENSMUSG00000085449
ENSMUSG00000085511
ENSMUSG00000085573
ENSMUSG00000085581
ENSMUSG00000085599
ENSMUSG00000085599
ENSMUSG00000085626
ENSMUSG00000085630
ENSMUSG00000085633
ENSMUSG00000085634
ENSMUSG00000085634
ENSMUSG00000085638
ENSMUSG00000085643
ENSMUSG00000085654
ENSMUSG00000085666
ENSMUSG00000085677
ENSMUSG00000085678
ENSMUSG00000085681
ENSMUSG00000085684
ENSMUSG00000085684
ENSMUSG00000085759
ENSMUSG00000085770
ENSMUSG00000085770
ENSMUSG00000085801
ENSMUSG00000085813
ENSMUSG00000085823
ENSMUSG00000085831
ENSMUSG00000085866
ENSMUSG00000085868
ENSMUSG00000085870
ENSMUSG00000085922
ENSMUSG00000085949
ENSMUSG00000085965
ENSMUSG00000085969
ENSMUSG00000086020
ENSMUSG00000086064
ENSMUSG00000086067
ENSMUSG00000086067
ENSMUSG00000086069
ENSMUSG00000086070
ENSMUSG00000086070
ENSMUSG00000086080
ENSMUSG00000086089
ENSMUSG00000086092
ENSMUSG00000086092
ENSMUSG00000086093
ENSMUSG00000086125
ENSMUSG00000086125
ENSMUSG00000086139
ENSMUSG00000086141
ENSMUSG00000086145
ENSMUSG00000086192
ENSMUSG00000086239
ENSMUSG00000086263
ENSMUSG00000086272
ENSMUSG00000086315
ENSMUSG00000086330
ENSMUSG00000086330
ENSMUSG00000086332
ENSMUSG00000086352
ENSMUSG00000086352
ENSMUSG00000086356
ENSMUSG00000086358
ENSMUSG00000086372
ENSMUSG00000086382
ENSMUSG00000086423
ENSMUSG00000086474
ENSMUSG00000086482
ENSMUSG00000086485
ENSMUSG00000086497
ENSMUSG00000086498
ENSMUSG00000086554
ENSMUSG00000086554
ENSMUSG00000086607
ENSMUSG00000086618
ENSMUSG00000086621
ENSMUSG00000086648
ENSMUSG00000086648
ENSMUSG00000086671
ENSMUSG00000086690
ENSMUSG00000086755
ENSMUSG00000086760
ENSMUSG00000086767
ENSMUSG00000086796
ENSMUSG00000086796
ENSMUSG00000086804
ENSMUSG00000086813
ENSMUSG00000086815
ENSMUSG00000086817
ENSMUSG00000086817
ENSMUSG00000086855
ENSMUSG00000086884
ENSMUSG00000086889
ENSMUSG00000086894
ENSMUSG00000086931
ENSMUSG00000086945
ENSMUSG00000086961
ENSMUSG00000086965
ENSMUSG00000086975
ENSMUSG00000086986
ENSMUSG00000086991
ENSMUSG00000086997
ENSMUSG00000087002
ENSMUSG00000087006
ENSMUSG00000087018
ENSMUSG00000087028
ENSMUSG00000087054
ENSMUSG00000087058
ENSMUSG00000087070
ENSMUSG00000087076
ENSMUSG00000087196
ENSMUSG00000087197
ENSMUSG00000087197
ENSMUSG00000087201
ENSMUSG00000087201
ENSMUSG00000087233
ENSMUSG00000087248
ENSMUSG00000087248
ENSMUSG00000087248
ENSMUSG00000087341
ENSMUSG00000087343
ENSMUSG00000087352
ENSMUSG00000087353
ENSMUSG00000087429
ENSMUSG00000087433
ENSMUSG00000087444
ENSMUSG00000087452
ENSMUSG00000087455
ENSMUSG00000087455
ENSMUSG00000087500
ENSMUSG00000087555
ENSMUSG00000087555
ENSMUSG00000087568
ENSMUSG00000087568
ENSMUSG00000087597
ENSMUSG00000087611
ENSMUSG00000087617
ENSMUSG00000087668
ENSMUSG00000087670
ENSMUSG00000087700
ENSMUSG00000087700
ENSMUSG00000087707
ENSMUSG00000087715
ENSMUSG00000087717
ENSMUSG00000087732
ENSMUSG00000087736
ENSMUSG00000087748
ENSMUSG00000087748
ENSMUSG00000087759
ENSMUSG00000087765
ENSMUSG00000087777
ENSMUSG00000087779
ENSMUSG00000087857
ENSMUSG00000087861
ENSMUSG00000087861
ENSMUSG00000087929
ENSMUSG00000087929
ENSMUSG00000087940
ENSMUSG00000087949
ENSMUSG00000087958
ENSMUSG00000087968
ENSMUSG00000088005
ENSMUSG00000088026
ENSMUSG00000088049
ENSMUSG00000088056
ENSMUSG00000088060
ENSMUSG00000088122
ENSMUSG00000088123
ENSMUSG00000088125
ENSMUSG00000088156
ENSMUSG00000088164
ENSMUSG00000088183
ENSMUSG00000088192
ENSMUSG00000088194
ENSMUSG00000088210
ENSMUSG00000088221
ENSMUSG00000088232
ENSMUSG00000088266
ENSMUSG00000088275
ENSMUSG00000088307
ENSMUSG00000088318
ENSMUSG00000088320
ENSMUSG00000088337
ENSMUSG00000088342
ENSMUSG00000088354
ENSMUSG00000088364
ENSMUSG00000088387
ENSMUSG00000088394
ENSMUSG00000088403
ENSMUSG00000088403
ENSMUSG00000088423
ENSMUSG00000088428
ENSMUSG00000088435
ENSMUSG00000088450
ENSMUSG00000088450
ENSMUSG00000088450
ENSMUSG00000088506
ENSMUSG00000088552
ENSMUSG00000088564
ENSMUSG00000088570
ENSMUSG00000088580
ENSMUSG00000088614
ENSMUSG00000088614
ENSMUSG00000088627
ENSMUSG00000088630
ENSMUSG00000088644
ENSMUSG00000088666
ENSMUSG00000088683
ENSMUSG00000088686
ENSMUSG00000088749
ENSMUSG00000088758
ENSMUSG00000088766
ENSMUSG00000088840
ENSMUSG00000088850
ENSMUSG00000088863
ENSMUSG00000088897
ENSMUSG00000088904
ENSMUSG00000088922
ENSMUSG00000088957
ENSMUSG00000088957
ENSMUSG00000088971
ENSMUSG00000088971
ENSMUSG00000088991
ENSMUSG00000088991
ENSMUSG00000088992
ENSMUSG00000088992
ENSMUSG00000089000
ENSMUSG00000089035
ENSMUSG00000089035
ENSMUSG00000089046
ENSMUSG00000089065
ENSMUSG00000089072
ENSMUSG00000089090
ENSMUSG00000089105
ENSMUSG00000089147
ENSMUSG00000089149
ENSMUSG00000089151
ENSMUSG00000089204
ENSMUSG00000089204
ENSMUSG00000089222
ENSMUSG00000089257
ENSMUSG00000089258
ENSMUSG00000089285
ENSMUSG00000089289
ENSMUSG00000089299
ENSMUSG00000089318
ENSMUSG00000089349
ENSMUSG00000089365
ENSMUSG00000089365
ENSMUSG00000089370
ENSMUSG00000089377
ENSMUSG00000089413
ENSMUSG00000089444
ENSMUSG00000089477
ENSMUSG00000089480
ENSMUSG00000089488
ENSMUSG00000089488
ENSMUSG00000089513
ENSMUSG00000089590
ENSMUSG00000089613
ENSMUSG00000089713
ENSMUSG00000089716
ENSMUSG00000089794
ENSMUSG00000089794
ENSMUSG00000089797
ENSMUSG00000089810
ENSMUSG00000089810
ENSMUSG00000089820
ENSMUSG00000089820
ENSMUSG00000089820
ENSMUSG00000089842
ENSMUSG00000089849
ENSMUSG00000089849
ENSMUSG00000089854
ENSMUSG00000089906
ENSMUSG00000089933
ENSMUSG00000089952
ENSMUSG00000089965
ENSMUSG00000089965
ENSMUSG00000089965
ENSMUSG00000089965
ENSMUSG00000089982
ENSMUSG00000090001
ENSMUSG00000090024
ENSMUSG00000090030
ENSMUSG00000090033
ENSMUSG00000090043
ENSMUSG00000090048
ENSMUSG00000090069
ENSMUSG00000090079
ENSMUSG00000090089
ENSMUSG00000090120
ENSMUSG00000090173
ENSMUSG00000090223
ENSMUSG00000090223
ENSMUSG00000090223
ENSMUSG00000090224
ENSMUSG00000090243
ENSMUSG00000090252
ENSMUSG00000090329
ENSMUSG00000090329
ENSMUSG00000090329
ENSMUSG00000090464
ENSMUSG00000090500
ENSMUSG00000090570
ENSMUSG00000090610
ENSMUSG00000090665
ENSMUSG00000090706
ENSMUSG00000090713
ENSMUSG00000090713
ENSMUSG00000090743
ENSMUSG00000090994
ENSMUSG00000091019
ENSMUSG00000091039
ENSMUSG00000091165
ENSMUSG00000091312
ENSMUSG00000091378
ENSMUSG00000091455
ENSMUSG00000091492
ENSMUSG00000091514
ENSMUSG00000091534
ENSMUSG00000091534
ENSMUSG00000091561
ENSMUSG00000091606
ENSMUSG00000091648
ENSMUSG00000091697
ENSMUSG00000091722
ENSMUSG00000091730
ENSMUSG00000091844
ENSMUSG00000091998
ENSMUSG00000092051
ENSMUSG00000092216
ENSMUSG00000092216
ENSMUSG00000092281
ENSMUSG00000092373
ENSMUSG00000092549
ENSMUSG00000092569
ENSMUSG00000092664
ENSMUSG00000092701
ENSMUSG00000092745
ENSMUSG00000092760
ENSMUSG00000092774
ENSMUSG00000092853
ENSMUSG00000092868
ENSMUSG00000092868
ENSMUSG00000092875
ENSMUSG00000092935
ENSMUSG00000092935
ENSMUSG00000093010
ENSMUSG00000093021
ENSMUSG00000093036
ENSMUSG00000093063
ENSMUSG00000093070
ENSMUSG00000093085
ENSMUSG00000093100
ENSMUSG00000093102
ENSMUSG00000093134
ENSMUSG00000093203
ENSMUSG00000093212
ENSMUSG00000093281
ENSMUSG00000093306
ENSMUSG00000093352
ENSMUSG00000093363
ENSMUSG00000093409
ENSMUSG00000093416
ENSMUSG00000093476
ENSMUSG00000093476
ENSMUSG00000093492
ENSMUSG00000093492
ENSMUSG00000093572
ENSMUSG00000093590
ENSMUSG00000093614
ENSMUSG00000093622
ENSMUSG00000093650
ENSMUSG00000093690
ENSMUSG00000093695
ENSMUSG00000093695
ENSMUSG00000093697
ENSMUSG00000093701
ENSMUSG00000093701
ENSMUSG00000093739
ENSMUSG00000093756
ENSMUSG00000093757
[truncated: 1,031 more rows]
